# Supplementary material for: Evolution of the Symbiosis-Specific GRAS Regulatory Network in Bryophytes
Source: Front Plant Sci. 2018 Nov 6;9:1621. doi: 10.3389/fpls.2018.01621 (PMC6232258; doi:10.3389/fpls.2018.01621)
Supplement: Supplementary file 3 [file Data_Sheet_1.FASTA]

>AETAR_20168 1-375 1-375 1-375 1-375 1 375 1 375
AEQLLNPCAMAIMAGNSSRVQHYLCVLSELASSSGDTNYRLAAFGLRALTQHISSS---VSAWPIVTFASAE
---------------VKMFQQTLMKFYEVSPWFAFPNNMANSAILQIQEPR-GNNDLHILDIGVSHGMQWPT
LLEALSCRPEG-PPPRVQITVLSDTR-GSDITAE-------IPFSDGPPTYNYSSQLLSFARSLNINLQISI
LDKFPLHSASFQLIDTLPH-ETLIVCTQFRLHQLKHSNPDE------------------------RSEALNA
LRSLGAKGVILCENNAECSSGSCRDFATGFSTKLEYLWKFLDSTSSGFKEDDSEERKLMEEEATKAL-----
--------------LNGG----EMNEGKDKWYDRMRKAGFVAEVFGEDAIDGGKGLLRKY--DNNWEIR---
ME--DGDTFAGLLWKGEAVSFCSLWK
>AMBTR_sc00024.262 1-360 1-360 1-360 1-360 1 360 1 360
AEQLLNPCASAIEARNNARVHHLLFVLRDLASLSGDPNHRLAAHGLRALARRLEQQPSLP---GPTGFANSE
---------------PRALHRALLKFHELSPWFSFSHTVCNQALIQASSPVDMGSTLHILDIGVSHGIQWPT
FIEAMARKA---PTMSLRLTVVTGLI---------------VPFASGPNGDDFPVRLTRFATSFNMKLDIKV
VRK-ALENLTVEDLGIF-PGERLAICVQSRLHEISENNGD-------------------------RRKFLGF
LKGLGAEAMFLSEIDGGETGG---GFTRWFSEGVEFLWRFLDSCGVGFKGRECEERRLIEEE---------V
A--------EMCFSAEREWW------GKRKWGDEMRNLGFIGGVLGEEMVEAGRVFLKKY--DSGWEMR---
----GDEGCLSLFWKGQPVSFCSLWL
>ANDRU1_WOGB_10745 1-393 1-393 1-394 6-399
AELLLNLCAASIASKNVARTQHLMWVLNDLGSFTGDANERLAAYGLKALFCRITGG-K-E--------AAVS
-YMKPLLEHSRKTSGASKVHRALVKFNDLTPWHTMSYTVCNATLLEAFAGR---NRLHIVDIGVAEGIQWPT
FIDALVSRAGG-PPALLRITTIQDQR-IAA-----------GKGIVSTQHGEFMSRLVKFARLLGLNLEINT
LAG-PLECLTRQDFKLR-EGEMLAICTQFRLHRLSEEIVVNVCS--PNL-----QSR---QRSSPRDAFLEF
LFRVEPNVLVVSENDIDQLSP---DFLTRFQATIRFWWICLESLSLAYKPKDEEDRQIIEHEAGKFIMNN-T
A----------CEGVARI----ERNETYAGWRERLVKTGFVPMELGEETKKAAQLLVQKS--CDNW--R---
YSV-PEKNCLSMLWRQQPVTFTSIWK
>ANOAT1_QMWB_12977 1-395 1-395 1-395 5-399
ALQLLNLCASAIASENITRTQHLMWVLNDLASVGGDVNQRFAAYGLRALYMRVTNQ-M-E--------AIQT
-FLRPRHHDQEIQFGPKMVHRALVKFHEHSPWHQNCYSACSQTLLEVCAGK---SRLHLIDIGAGKAIEWPI
FIDALVSRPGG-PPSILRITMIKDRR-REEQNMN-------TAKSVNSEAADFMTRLVKFASVLGLHVEVNV
IGK-ALECVTKEDLRLR-HGEILAVVCQFRLHRLSDEVTEV---P-RNS-P---SSD---SFLTPRDEFIDF
LFSLNPHVFIMSDNDSDHSQL---EFLPRFQSCASFWWLLYESMDSGYAGRDTQERQIIEYEAGSMLLNN-V
A----------CEGVARI----ERNEPYSRWSRRIQRAGFVPKDMSDEAKKVCQNLVHNH--GQFWGVV---
F---DA-NSVSLQWRKVPITFTSVWA
>ANOAT1_QMWB_61973 1-393 1-393 1-393 5-397
AEQLLNLCAAAIASKNISRTQHLMWVLNDLASVVGDVNQRLAAYGLRALFCRITGR-M-E--------VAST
-FLRPRHHDQEVCYGPKTVHRALVKFHEYVPWHQNCYNTTCQTLLEVCAGK---SRIHLVDIGAGKGIEWPI
FIDALVSRSGG-PPSILRMTMVRDVR-REELNMS-------TAKLVNSEAADFMTRLVKFASLLGLHVEVNL
VQK-PLECVTREDLKIR-EGEVLAVVCQFRLHHLSEEPPAR------EN-S---AIL---PRLSPRDEFLET
LYKLQPHVFILSDNNCNFCSH---DFLTRFQNCMSFWWNCYESMDIGYAGRDPAARQILEYEGSMMMLNT-V
A----------CEGAARI----ERNEPYANWHRRIMRAGFVPRELSEETKKVSQNLIASH--SEFWDVD---
F---VG-NMASLRWRKQPTTFTSVWK
>ARATH_3G13840.1 1-364 1-364 1-364 1-364 1 364 1 364
AEKLLNPCALAITASNSSRVQHYLCVLSELASSSGDANRRLAAFGLRALQHHLSSSSVSSSFWPVFTFASAE
---------------VKMFQKTLLKFYEVSPWFALPNNMANSAILQIQDPK-DKKDLHIIDIGVSHGMQWPT
LLEALSCRLEG-PPPRVRITVI------SDLTAD-------IPFSVGPPGYNYGSQLLGFARSLKINLQISV
LDK-------LQLIDTSPH-ENLIVCAQFRLHHLKHSINDE------------------------RGETLKA
VRSLRPKGVVLCENNGECSSSA--DFAAGFSKKLEYVWKFLDSTSSGFKEENSEERKLMEGEATKVL-----
--------------MNAG----DMNEGKEKWYERMREAGFFVEAFEEDAVDGAKSLLRKY--DNNWEIR---
ME--DGDTFAGLMWKGEAVSFCSLWK
>ARATH_GAI_1G14920.1 1-359 1-359 1-359 1-359
LVHALLACAEAVQKENLTVAEALVKQIGFLAVSQIGAMRKVATYFAEALARRI------------YRLSPSQ
-----------SPIDHSLSDTLQMHFYETCPYLKFAHFTANQAILEAFQGK---KRVHVIDFSMSQGLQWPA
LMQALALRPGG-PPV-FRLTGIGPPA----------------PD-NFDYLHEVGCKLAHLAEAIHVEFEYRG
FVANTLADLDASMLELR-PSESVAVNSVFELHKLLGRPGA-------------------------IDKVLGV
VNQIKPEIFTVVEQESNHNSP---IFLDRFTESLHYYSTLFDSLEGV---PSGQDKVMSEVYLGKQICNV-V
A----------CDGPDRV----ERHETLSQWRNRFGSAGFAAAHIGSNAFKQASMLLALFNGGEGYRVE---
----ESDGCLMLGWHTRPLIATSAWK
>ARATH_RGA_2G01570.1 1-359 1-359 1-359 1-359
LVHALMACAEAIQQNNLTLAEALVKQIGCLAVSQAGAMRKVATYFAEALARRI------------YRLSPPQ
-----------NQIDHCLSDTLQMHFYETCPYLKFAHFTANQAILEAFEGK---KRVHVIDFSMNQGLQWPA
LMQALALREGG-PPT-FRLTGIGPPA----------------PD-NSDHLHEVGCKLAQLAEAIHVEFEYRG
FVANSLADLDASMLELR-PSEAVAVNSVFELHKLLGRPGG-------------------------IEKVLGV
VKQIKPVIFTVVEQESNHNGP---VFLDRFTESLHYYSTLFDSLEGV---PNSQDKVMSEVYLGKQICNL-V
A----------CEGPDRV----ERHETLSQWGNRFGSSGLAPAHLGSNAFKQASMLLSVFNSGQGYRVE---
----ESNGCLMLGWHTRPLITTSAWK
>AULHE1_WNGH_14810 1-394 1-394 1-394 5-398
AEQLLNLCAAAIASKNISRTQHLMWVLNDLASVVGDANQRFAAYGLRALFCRITGR-M-E--------AAAT
-FMRPRHHDQEVSFGPKIVHRALVKFHEHVPWHQNCYSIASQTLLEVCAGK---SRLHLIDIGAGKGIEWPI
FIDALVSRSGG-PPSILRMTMIRERR-REELNIG-------TAKSVNSEAADFMTRLVKFASLLGLHVEVNM
VQK-PLECVTRDDLKIR-EGEILAVVCQFRLHRLSEEPPAR------ES-N---ATP---PRLSPRDEFLEF
LYKLQPHVFILSDNDSDHCSL---DFLTRFQSCIGFWWLCYESMDIGYAGRDAEERQIIEYEGSMMLLNT-V
A----------CEGIARI----ERNESYQRWQRRVTRAGFVARELSEETKKASQNLVANH--SAFWDVA---
F---VGNNAVSLQWRKQPTTFTSVWK
>AULHE1_WNGH_15217 1-396 1-396 1-396 5-400
AVQLLNLCAAAIASQNITRTQHLMWVLNDLASVGGDVNQRFAAYGLRAIYMRITNQ-M-E--------AIQT
-FLRPRHHDQELTFGPKMVHRALVKFHEHVPWHQNCYSASSQTLLEVCAGK---SRLHLIDIGAGKGIEWPI
FIDALVSRTGG-PPSILRITMIKDRR-REEMSMR-------TAQSVNSEAADFMTRLVKFASVLGLHVEVNV
VGK-ALECVTRDDLRLR-HGEILAVVCQFRLHRLLEEVPER---P-SNSPP---SPT---SLLSPRDEFIDF
LFQLNPHVFIMSDNDTDHCPL---EFLPRFQNGVGYWWSLFESMDIGYAGRDTQERQIIEYEAGSMLLNM-V
A----------CEGIARI----ERNEPYSRWSRRIQRAGFVAKDLSDEAKKVCQTLVHNH--GDFWDVV---
F---DS-NSVCLRWRHEPITFTSVWA
>AULHE1_WNGH_8464 1-391 1-391 1-391 8-398
AEQLLNLCAGAVASKNIGRTQHLMWVLNEMASFTGDGNQRLAAYGLKALFCKITGG-K-E--------AAAT
-WMRPFH-HQEKTLGPKTVHRALVTFHEFNAWHQVAYTVTNETLLEVFAGK---SHLHIVDVGIIKGLQWPI
LIDALSSRQGG-PPSKLRITTIRHQN-VDAQNAG--------NNQVDADSADFMKRLVTFAKVLGLDCELDM
YVG-PLESIMKENLKLE-EGEVLAVCCQFRLHRLSNLLSRHN----TN------------PQLSPRDAFLEF
LFTLKPSVLVISENDVDMLSE---DFLTRFKEVISFWWIFFESTHLAFRGREPEAQQIVEYEASMIMLNG-I
A----------CEGAKRI----ERNDRYENWMSRIRRAGFAPMCISEDTKKTVQVLLQNSE-SEHWSVM---
YT--ANTNCVNLSWKDQPVNFTSLWK
>BAZTR1_WZYK_8908 1-390 1-390 1-390 5-394
AAELLLECALAISSKNVVRTQHLMWVLNDLGCLTGDANQRLAAHGLKSLFCKVTGT-G-D--------AAGF
---NPTL--GHVNAGPKTVHRALLKFHDVNPWHHMVYTVANSVMIDNFEGE---EKVHVVDIGVSQGTQWPT
FIEALATRASG-PP-LLRLTVVKDDE-----------GAATPRVPQGSSSTDFVVQLERFAKLMGIQIELHT
VVS-SLEKLTRRKLGLK-EGEALAICAQFRLHRLPEATGQGELD--EVS-----LER-GNPGLSPRDNFLQF
MHELQPKVVILSENDTDHLDS---DFVTRFRPTVDYLWKFLDSTSYSFHGKHSQERQIIEYEAAMAMVNN-V
A----------CEGSHRI----ERNETHRGWTRRMERARFVPVLPREEILDNIRTLVMKY--DTNWEFG---
TD--LN--CVVLLWKHQPVTFCSVWK
>BRYAR1_JMXW_10262 1-394 1-394 1-394 5-398
AEQLLNLCAAAIASQNISRTQHLMWVLNDLASVSGDANQRFAAYGLRALFCRITGR-M-E--------AAAT
-FMRPRHHDQEVSLGPKTVHRALVKFHEYVPWHQNCYSVTSQTLLEVCAGK---SRLHLIDIGVGKGIEWPI
FIDALVSRPGG-PPSVLRMTMIRDLR-REELNIS-------TAKSVNSEAADFMGRLVKFASLLGLRVEVNM
VQK-PLECVTREDLKIR-DGEILAVVCQFRLHRLSEEPPPR------VS-A---AAL---PRLSPRDEFLEF
LYSLEPDVFIQSDNDSDHCSH---DFLTRFQNCMSFWWLCYESMGVGYAGRDPEERQILEYEGSMMMLNT-V
A----------CEGVARI----ERNEAYERWQRRIKRAGFVPREVSEGALKASQNLVANH--NELWTVE---
L---VGTNCVSLRWRKQPTTFTSVWR
>BRYAR1_JMXW_42462 1-392 1-392 1-392 5-396
AVQLLYLCAAAVASQNITRTQHLMWVLNDLASVEGDVNQRYAAYGLRALYMRITNQ-M-E--------AIQT
-FLRPRHHDQEIQYGPKVVHRALVKFHEHVPWHQACYAVCSQTLLEVCAGK---SRLHIIDIGAGKGIEWPI
FIDALVSRAGG-PPSTLRITMIKDRR-REEQNMQ-------ASKSVNSEAADFMTRLVKFAGVLGLPVTMNV
VGK-ALECVTREDLQLR-HGDVLAVVCQFRLHRLSNEV------------P---SSHGPKPSLSPRDEFLDF
LFQLNPHVLIMSDNDADHCNN---EFLPRFQEAISFWWAFFECMDMGYAGRDKLEREIVEYEAGSMLINK-V
A----------CEGILRI----ERNEPYERWKGRIQRAGFVAKELSEESKKVVNNLVNNH--GEFWDVA---
Y---DNPNTMTLRWRKEPKTFTSVWA
>BRYAR1_JMXW_8369 1-384 1-384 1-384 8-391
AEQLLNLCAGAIASKNIGRTQHLMWVLNELASFTGDGNQRLAAYGLKALFCKITRG-K-E--------AAAT
-WMRPFH-HQEKTLGPKAVHRALVTFHEFNAWHQVAYTVTNETLLEVFAGK---SHLHIVDVGIIKGLQWPI
LIDALSNRQGG-PPSKLRITTIRHQN-VDAQNAG--------NNQVDADSADFMKRLVTFAKVLGLDCELDM
YVG-PLESITKEDLKLE-EGEVLAVCCQFRLHRLSNLVSRHN----VN------------PQLSPRDAFLEF
LFTLKPSVLVIS-------SE---DFLTRFKEVISFWWIFFESTHSAFRGREPEAQQIVEYEASMIMLNG-V
A----------CEGAERI----ERNDRYENWMSRIRRAGFAPMCISEDTKKTVQVLLQNTE-SEHWSVM---
YS--SNTNCVNLSWKNQPVNFTSLWK
>CALCO1_TAVP_11104 1-395 1-395 1-395 5-399
ALQLLNLCASAIASENITRTQHLMWVLNDLASVGGDVNQRFAAYGLRALYMRVTNQ-M-E--------AIQT
-FLRPRHHDQEIHFGPKMVHRALVKFHEHVPWHQNCYSACSQTLLEVCAGK---SRLHLIDIGAGKAIEWPI
FIDALVSRPGG-PPSILRITMIKDRR-REEQNMN-------TASSVNSEAADFMKRLVKFASVLGLHVEVNV
IGK-ALECVSKEDLRLR-HGEILAVVCQFRLHRLSDEVTEV---P-RSS-S---LSD---PFLSPRDEFLDF
LFSLNPHVFIMSDNDTDHCPR---EFLPRFQSSMSFWWLFYEMADLGYAGRDTQERQIIEYEAGCMLLNI-V
A----------CEGVARI----ERNEPYSRWSRRIQRAGFVPKDMSDEAKKVCQNLVHNH--GQFWDVV---
F---DA-NSVRLHWRKVPITFTSVWA
>CALCO1_TAVP_8083 1-250 1-250 1-250 1-250
-----------------------------------DVNQRFAAYGLRALFCRITGR-M-E--------AAAT
-FMRPRHQDQEVSYGPKNVHRALVKFHEYVPWHQNCYNSTCQTLLEVCAGK---SRIHLVDIGVGKGIEWPI
FIDALVSRSGG-PPSILRMTMVRDLR-KEELKIG-------TGKLANSEAADFMTRLVKFASMLGLHMEVNT
VHK-PLECITREDLKIR-EGEVLAVVCQFRLHRLSEEPPAR------EN-S---AML---PRLSPRDEFLET
LYKIQPHVFILSDNNSDHCSH---DFLTRFQNCVGFWW----------------------------------
------------------------------------------------------------------------
--------------------------
>CARPA_25.124 1-374 1-374 1-374 1-374 1 374 1 374
AEQLLNPCAAAISAGNFVRVQHLLYVLHELQSLKGDANHRLAAHGLKALAQHLSSS---PVSIGPGTFACTE
---------------PRFFQRSLIRFYEVSPWFSFPNTIANSSILQIQEPD-RTSSLHILDIGVSHGVQWPT
LLEALSRRPGG-PPSLVRITVITPTN-ESDQSI--------APFSVGPPGDNFVSRLLRFAKSMNIDLQINV
IDNHQLQNLNAQIINTCCD-ENLIICAQFRLHQLNHSSPDE------------------------RAKFLKV
LRSWEPKGVILTENNMECSCTNCGDFATGFSRKVDYLWKFLDSTSSAFKGRESEERRVMEGEAAKAL-----
--------------INKG----EMNESKEKWCERMKEARFLAEVFGEDTIDGGRALLRKY--DNNWEMR---
VD--DRNECVGLWWKGQPVSFCSLWR
>CERPU1_FFPD_11874 1-394 1-394 1-394 5-398
AEQLLNLCAAAIASKNISRTQHLMWVLNDLASVVGDANQRFAAYGLRALFCRITGK-M-E--------AAAT
-FLRPRHKEQEVSFGPKTVHRALVKFHEYVPWHQNCYSVTSQILLEVCAGK---SRLHLIDIGAGKGIEWPI
FIDALVSRSGG-PPSLLRMTMIRDLR-REELNMH-------TAKSVNSEAADFMTRLVKFASLLGLHVEVNM
VQK-PLECVTREDLRLR-DGEILAVVCQFRLHRLSEEPPAR------QS-S---SSP---PPLSPRDEFLKF
LYKLEPHVFIQSDNDSDHCSH---DFLTRFENAIGFWWRCFEAIDIGYNGRDPEERQIIEYEGAMMLLNM-V
A----------CEGIARI----ERNESYQFWERRIRRAGFLPRDMSEETKKASQNLVQNH--SEFWDVA---
F---NEPNTVSLQWRKQPTTFTSVWK
>CERPU1_FFPD_12317 1-399 1-399 1-399 5-403
AVQLLNLCAAAIASQNVSRTQHLMWVLNDLASAQGDVNQRFAAYGLKALFCRITDN-M-E--------AAAT
-FARPRHNEQEISFGSDRVHRALVRFHDHVPWHQNCYTASSQTLLEVCAGK---SRLHLIDIGAGKGIEWPI
FIDALASRTGG-PPSILRITMIRDLR-REEHNLR-------YAKYVNSEAADFMTRLVKFASVLGLHVEVNM
VTK-ALECVTREDLRLR-NGEILAVVTQFRLHRLMEEVPER---P-TNA-PIPISRT---PRLSPRDEFIDF
IFKLNPHIFILSENNSDHCPN---DFLTRFHNVCAFWWNFYESMDLGYNGKDSEERQIIEFEAGTMMLNQ-V
A----------CEGIARI----ERNESYQHWSRRVRRAGFVAKDLSEDSKKACQTLVQNH--SEFWDVN---
F---DEPNMVSLRWRKQPTTFTSVWT
>CERPU1_FFPD_6302 1-397 1-397 1-397 7-403
AEQLLNLCAGAIADGNVARTQHLMWVLNELASFTGDGNERLAAYGLKALFCRITQG-T----------SEAT
-YLRPFH-HQEKQLGPKAVHKALVTFHEFNPWHQISYTVTNEALMDVFAGK---NHLHIVDIGVMKGLQWPT
LIDALANRPGG-PPTKLRITTLRHHN-KWAPFTH--------NDQVDAESADFMRRLVTFAKVLGFNCELNL
YAG-PMECFREKDLKLE-EGETLAVCCQFRLHRLTNLVSPQA----RHS-----SSD---PQRTPRDDFLDF
VHSLKPSLFIVSENDVDMLSE---HFPTRFKEIIRFWWYFFESTDLSFKGREPDARGIVEYEGSMIMQNA-I
A----------CEGRERM----ERNDRQENWMKLIRRAGFVPVPISEDIKKVVKNQLQRNDVTENWSVS---
YSILGNTNCVNLMWKENTTLFTSLWK
>CERPU1_FFPD_9883 1-280 1-280 1-282 1-282
---------------------------------------RLAAYGLKALFCKITGG-K-E--------AAAT
-WMRPFH-HQEKTLGPKAVHRALVTFHEFNLWHQVAYTVTNETLLEVFAGK---SHLHIVDVGIIKGLQWPI
LIDALANRQGG-PPSKLRITTIRHQN-ADAKML---------NNQVDKESADFMSRLETFAKVLGLNCELEM
FVG-PLESIKKEDLKLH-DGEVLAVCCQFRLHRLSNLVSPKS----HHN-----PN----SQLCPRDAFLEF
MATLRPSVLVISENDVDMLSE---NFLTRFKEVVAFWWVFFESTHKAFKGREPEAQQIVEYEGAMIMLNG-I
A----------CEG----------------------------------------------------------
--------------------------
>CERPUtr_06976_3 1-394 1-394 1-394 429-822
AEQLLNLCAAAIASKNISRTQHLMWVLNDLASVVGDANQRFAAYGLRALFCRITGR-M-E--------AAAT
-FLRPRHKEQEVSFGPKTVHRALVKFHEYVPWHQNCYSVTSQTLLEVCAGK---SRLHLIDIGAGKGIEWPI
FIDALVSRSGG-PPSLLRMTMIRDLR-REELNMH-------TAKSVNSEAADFMTRLVKFASLLGLHVEVNM
VQK-PLECVTRDDLRLR-DGEILAVVCQFRLHRLSEEPPVR------QS-P---SAP---SRLSPRDEFLEF
LYKLEPHVFIQSDNDSDHCSH---DFLTRFENAIGFWWRCFEAIDIGYNGRDPEERQIIEYEGAMMLLNM-V
A----------CEGIARI----ERNESYQLWERRIRRAGFLPRDMSEETKKASQNLVQNH--SEFWDVA---
F---NKPNTVSLQWRKQPTTFTSVWK
>CERPUtr_14096_13_rc 1-398 1-398 1-398 470-867
AVQLLNLCAAAIASQNVSRTQHLMWVLNDLASAQGDVNQRFAAYGLKALFCRITDN-M-E--------AAAT
-CARPRHNEQEISFGSDRVHRALVRFHDHVPWHQNCYTASSQTLLEVCAGK---SRLHLIDIGAGKGIEWPI
FIDALASRTGG-PPSILRITMIRDLR-REEHNLR-------YAKSVNSEAADFMTRLVKFASVLGLHVEVNM
VTK-ALECVTREDLRLR-NGEILAVVTQFRLHRLMEEVPER---P-TNA-PIPISRP---P-LSPRDEFIDF
IFKLNPHIFILSENNSDHCPN---DFLTRFHNVCAFWWNFYESMDLGYNGKDSEERQIIEFEAGTMMLNQ-V
A----------CEGIARI----ERNESYQHWSRRVRRAGFVAKDLSEDSKKACQTLVQNH--SEFWDVN---
F---DEPNMVSLRWRKEPTTFTSVWT
>CLARO1_VBMM_53890 1-389 1-389 1-389 8-396
AEQLLNLCAGAIATKNIGRTQHLMWVLNELASFFGDGNQRLAAYGLKALFCKITGG-K-E--------AAAT
-WMRPFH-HQEKTLGPKAVHRALVTFHEFNVFHQVAYTVTNETLLEVFAGK---SHLHIVDVGIIKGLQWPI
LIDALSNRQGG-PPSKLRITTIRHQN-VYAQSAG--------NNQVDADSADFMKRLVTFAKVLGLDCELDM
YVG-PLESITKENLKLE-EGEVLAVCCQFRLHRLSNLLSSQD----A--------------RLSPRDAFLDF
MFSLKPSVVVISENDVDMLSE---DFLTRFKEVITFWWTFFESNHLAFKGREPEAQQIVEYEASMIMLNC-I
A----------CEGAKRI----ERNDRYDNWMSRIRRAGFAPMCISEDTKKTVQVLLQNTE-SEHWSVV---
YS--ANTNCVNLSWKDQPVNFTSLWK
>CLARO1_VBMM_54010 1-395 1-395 1-395 5-399
ALQLLNLCAAAIASENITRTQHLMWVLNDLASVGGDMNQRFAAYGLRALYMRVTNR-M-E--------AIQT
-FLRPRHHDQEIHFGPKMVHRALVKFHEHVPWHQNCYSACSQTLLEVCAGK---SRLHLIDIGAGKAIEWPI
FIDALVSRPGG-PPSILRITMIKDRR-REEQNLN-------TATSVNSEAADFMKRLVKFASVLGLHVEVNV
IGK-ALECVTKEDLRLR-HGEILAVVCQFRLHRLSDEVTEV---P-RNY-P---LSD---SFLTPRDEFIDF
LFSLNPHVFIMSDNDSDHCPL---EFLPRFQSSMSFWWLFYEMIDLGYAGRDTQERQIIEYEAGSMMLNI-V
A----------CEGVARI----ERNETYPRWSRRIQRAGFVPKDMSDEAKKVCQNLVHNH--GQFWDVV---
F---DA-NSVVLRWRKVPTTFTSIWA
>CLARO1_VBMM_54509 1-393 1-393 1-393 5-397
AEQLLNLCAAAIASKNISRTQHLMWVLNDLASVVGDVNQRFAAYGLRALFCRITGR-M-E--------APAT
-CMRPRNHDQEVSYGPKNVHRALVKFNEYVPWHQNCYNTTCQTLLEVCAGK---SRIHLIDIGAGKGIEWPV
LIDALVSRSGG-PPSILRMTMIRDVR-REELNMG-------TAKLVNSEAADFMTRLVKFASLLGLHVEVNV
VQK-PLECITREDLKIR-EGEVLAVVCQFRLHHLSEEPPAR------EN-S---AIL---PRLSPRDEFLET
LYKLQPHVFILSDNNCDHSSH---DFLTRFQNIVGFWWMCYESMDFGYKGRDMAERQILEYEGSMMILNS-V
A----------CEGAARI----ERNEPYANWHRRITRAGFIPRELSEEAKKGSQNLIASH--SEFWDVE---
F---AG-NMVSLRWRKQPTTFTSVWK
>CLIDE1_MIRS_10608 1-393 1-393 1-393 5-397
AEQLLNLCAAAIASKNVSRTQHLMWVLNDLASIVGDVNQRFAAYGLRALFCRVTGR-M-E--------AAAT
-FLRPRHHDQEVSYGPKNVHRALVKFHEYVPWHQNCYSATCQTLLEVCAGK---NRIHLVDIGAGKGIEWPI
FIDALVSRSGG-PPSILRMTMIRDLR-REELNMG-------TAKVVNSEAADFMTRLVKFASLLGLHVEVDI
VQK-PLECVTREDLKIR-EGEVLAVVCQFRLHRLSEEPPAR------EN-G---AIL---PRLSPRDEFLET
LYKIQPHVFILSDNDSDHCSH---DFLTRFQTSIGFWWLCYESMDIGYGGRDLEERYILEYEGSMILLNT-V
A----------CEGTARI----ERNESYPNWQRRMTRAGFIPRELSEETKKASQNLVASH--SEFWDLN---
F---AG-NMVSLRWRKQPTTFTSVWK
>CLIDE1_MIRS_87405 1-395 1-395 1-395 5-399
ALQLLNLCASAIASENITRTQHLMWVLNDLASVGGDVNQRFAAYGLRALYMRITNQ-M-E--------AIQT
-FMRPRHHDQEIHFGPKMVHRALVKFHEHVPWHQNSYSVCSQTLLEVCAGK---SRLHLIDIGAGKAIEWPI
FIDALVSRPGG-PPSILRITMIKDRR-KEEQNMN-------TATSVNSEAADFMKRLVKFASVLGLHVEVNV
VGK-ALECVTKEDLRLR-HGEILAVVCQFRLHRLSDEVTEV---P-RNS-P---LSD---SFLTPRDEFIDF
LFSLNPHVFIMSDNDADHCPL---EFLPRLQSCMPFWWSFYEMMDSGYAGRDPQERQIIEYEAGSMLLNM-V
A----------CEGIARI----ERNEPYSRWSRRIQRAGFVPKDMSDEAKKVSRNLVQNH--GQFWDVV---
F---DA-NSVNLQWRKVPMTFTSVWA
>CONCO1_ILBQ_44736 1-345 1-345 1-345 1-345
-----------------------------------DANQRLAAHGLKALFCRISGT-G-E--------GAL-
----PLI--GQANAGPKLVHQALLKFHEVNPWHQMVYTVANSVILENFEGE---DRVHVIDIGVSQGTQWPT
FIEALATRASG-PPSLLRLTVVKEGE-----------GVGLPAFPLGPSSTDFMARLERFAKLMGINIALST
VVS-SLEGLTREKLGIR-EGEALAICTQFRLHRLSEAGSKEE--------L---------QSLSPRDSFLQF
LHSLKPKVLILSENDADHLAT---DFLTRFRPVVDYFWKFLDSTSFSFHGKHCEERQIIEFEAAMTLINN-V
A----------CEGEQRI----ERNESHVGWTQRMKSSGFLPILPKDEILDNIRGLIRKY--DANWEYT---
VD--TD--CVVLLWKQQPVTFCSVWK
>DICSC1_NGTD_101525 1-394 1-394 1-394 7-400
AEQLLNLCAGAIANRNIGRTQHLMWVLNELASFTGDGNQRLAAYGLKALFCKITKG-K-E--------AAAT
-WMRPFH-HQEKTLGPKAVHRALVTFHEFNLFHQVAYTVTNETLLEVFAGK---SHLHIIDVGIIKGLQWPI
LIDALANRQGG-PPSKLRITTIRHQN-ADAKMS---------SNQVDKDSADFMSRLVTFAKVLGLNCELDM
YVG-PLESITKEDLKLH-EGEVSAVCCQFRLHRLSNLVSPSS----CHN-----PNP---SQFCPRDAFLEF
LATLKPSVLVISENDVDMLSE---DFLTRFKEVISFWWVFFESTHKAFRGREPEAQQIVEYEGSMIMLNG-I
A----------CEGAERI----ERNDRHENWMSRIRRVGFAPMCISEDTKKTVSVLLQNTE-SEHWGVS---
YT--HNTNCVNLSWKNQPVNFTSLWK
>DICSC1_NGTD_11172 1-397 1-397 1-397 8-404
AEQLLNLCAGAIAEGNVARTHHLLWVLNELSSTKGDGNERMAAYGAKALFSRITPG-N-V--------AEST
-YLNPFY-NQEKKLGPKAVHKALVTFHEFNPWHSISYTVTNEALMDVFAGK---SYLHIVDVGVMKGLQWPT
LIDALANRPGG-PPIKLRITTLRHHN-KFAWYTH--------TQQEDAESADFMRRLVTFAKVLGLNCELNM
YAG-PLERFREESLKLD-ARETLAVCCQFRLHRLSNLVYPPA----RHR-----SST---PQRSPREQFLEF
AWSLKPSVFIVSENDVDMLSE---DFLTRFKETVRFWWSFWESIDLSFKGREPVAREIVEYEGSMIMLNA-I
A----------CEGYDRN----ERNDLQENWLKRFGRLGFVPMNISEDIKKAVQLQLQRID-TEHWSVS---
YSLLGGTNCVNLLWKEQTTTFTSLWK
>DICSC1_NGTD_8589 1-390 1-390 1-390 5-394
AVQLLNLCAAAIASQNISRTQHLMWVLNDLASAQGDVNQRFAAYGLKALFCRVTDD-M-E--------AAAT
-FSRPRHNEQEISFGSDRVHRALVRFHDYVPWHQNCYTTSSQTLLEVCAGK---SRLHLIDVGAGKGI----
---ALASRAGG-PPSFLRITMIRDLR-REEHNLR-------YAKSVNSDAADFMTRLVKFASALGLHVEVNM
VMK-ALECVTREDLRLR-NGEILAVVCQFRLHRLMEVVPERV--S-SNA-R---MVA---PGLSPRDEFMEF
IFRLNPHVFILSDNNSDHCAQ---DFLARFQSVAAFWWNFYESLDMGYNGRDAEERQIIEFEAGSMMLNQ-V
A----------CEGMARI----ERNDTYRNWARRVRRAGFVAKDLSDDTRRACQTLVQNH--SEFWDVT---
F---DEPNMVGLRWRKHDATFTSVWT
>DICSC1_NGTD_8590 1-387 1-387 1-387 5-391
AEQLLNLCAGAIASKNISRTQHLMWVLNDLASVVGDANQRFAAYGLRALFCRITGR-M-E--------AAAT
-FLRPRHKEQEVSFGPKTVHRALVKFHEYMPWHQNCYSVTSQTLLEVCAGK---SRVHLIDIGAGKGIEWPI
FIDALVSRSGG-PPSLLRMTMIRDLR-REEHNMH-------TAKSANSEAADFMTRLLNFASVLGLHVEVTM
VQK-PLECVTRDDLRLR-DGEILAVVCQFRLHRLSEEAPA--------------------SRLSPRDEFFDF
LYKLEPDVFIFSDNDCDHCSQ---DFLTRFQSAIGFWWGCFEAIEIGYNGRDPEERQIIEYEGAMMLLNM-V
A----------CEGIARI----ERNEAYAQWERRVRRAGFAPRDLSEEAKKVSQNLVQNH--SEFWDVA---
F---PEPNMVSLQWRKQPTTFTSVWK
>DIPFO1_AWOI_14376 1-395 1-395 1-395 10-404
AEQLLNLCAAAIASKNIGRTQHLMWVLNDLASFTGDPNQRLAAYGLKALFCRITGG-K-E--------AVAT
-YMRPFH-HQEETLGPKAVHRAMVLFHEYNAFHQISYTTTNETLLEAFAGK---SRLHIVDVGIIKGLQWPI
LIDSLVNRPGG-PPVDLRITTIRHQN-KEASQNN-------QNNKVDAASADFMSRLVNFAKVLGLHLELNM
YVG-PLESITKEDLKLR-DGEVLAVCCQYRLHMLSNVVSEIT----SRD-----RPT---PQLAPRDAFLEF
LSTLKPDVFVVSENDVDHCSE---HFPTRFKEVVSFWWTFFDSTNVAFKGRDPDAQQIVEYEASMIMLNK-I
A----------CEGAARI----ERNETMESWIKRIRRAGFVPKEMSDETKKAVQVVLQNTE-SEHWSVS---
Y---KDTNIVNLAWKNQSVNFTSLWK
>ENCST1_KEFD_61910 1-394 1-394 1-394 5-398
AEQLLNLCAGAIASKNISRTQHLMWVLNDLASVVGDANQRFAAYGLRALFCRITGR-M-E--------AAAT
-FMRPRHHDQEKSFGPKTVHRALVKFHEHVPWHQNCYSTASQTLLEVCAGK---NRLHLIDIGAGKGIEWPI
FIDALVSRPGG-PPAILRITMIRDLR-REELNMH-------TAKMVNSEAADFMTRLVKFASVLGLHVEVNL
VTK-PLECVTQEDLRLR-DGEILAVVCQFRLHRLSEEVPER------PS-S---NSP---PQLSPRDEFLDF
LFQLNPHVFIVSDNDSNHCSH---DFLTRFQNLIRFWWHLIESMDLGYNGRDSDERQIIEYEAGMMILNT-V
A----------CEGIARI----ERNEPYSQWKKRILRAGFVPKDLSDDTRKVCQTLVHNH--GQFWSVV---
F---SDPNVVHLHWRQQPTTFTSVWQ
>FONAN1_DHWX_11278 1-393 1-393 1-393 5-397
AEQLLNLCAAAIASKDISRTQHLMCMLNDLASVSGDANQRFAAYGLRALFCRITGR-M-E--------AAAT
-FMRPRHHDQEVSFGPKTVHRALVKFHEYTPWHQNCYSITCHTLLEVCAGK---SRIHLIDIGAGKGIEWPI
FIDALVSRPGG-PPALLRMTMIRDVR-REVLNIG-------TAKIVNSEAADFMTRLVKFASLLGLHVEVNM
VQK-PLECVTREDLKIR-EGEILAVVCQFRLHRLSEDPPAR------ES-S---AIL---PRLSPRDEFLET
LYKMQPHVFILSDNNSDHCSH---DFLTRFQHCVSFWWTCYESMDISYAGRDTEERQILEYEGSMMLLNT-V
A----------CEGIARI----ERNEPYANWERRITRAGFIPRELSEETKKASQNLVASH--SEFWDVE---
F---VG-NVVSLRWRQQPTTFTSVWK
>FONAN1_DHWX_7162 1-309 1-309 1-309 1-309
------------------------------------------------------------------------
--------------------RALVTFHEFNLWHQVAYTVTNETLLEVFAGK---SHLHIVDVGIIKGLQWPI
LIDALSNRQGG-PPSKLRITTIRHQN-VDAQSAA--------NNQVDA--ADFMNRLVTFAKVLGLDCELDM
YVG-PLESITKENLKLA-EGEVLAVCCQFLGHRLSNLLSSQD----AN------------PHLSPRDTFLEF
LFTLKPSVLVISENDVDMLSE---DFLTRFKEVISFWWVFFESTHLAFRGREPEAQQIVEYEASMIMLNG-I
A----------CEGAKRI----ERNDRFENWMSRIRRAGFAPMCVSEDTKKTVQVLLQNIE-SEHWSVM---
YT--ANTNCVNLSWRDQPVNFTSLWK
>FONAN1_DHWX_75480 1-395 1-395 1-395 5-399
ALQLLNLCASAIASENVTRTQHLMWVLNDLASVGGDVNQRFAAYGLRALYMRVTNQ-M-E--------AMQT
-FLRPRHHDQEIQFGPKMVHRALVKFHEHVPWHQNCYSASSQTLLEVCAGK---SRLHLIDIGAGKAIEWPI
FIDALVSRPGG-PPSILRITMIKDRR-REEQNMN-------TANLVNSEAADFMKRLVKFARVLGLHVEVNV
VGK-ALECVTREDLRLN-HGEILAVVCQFRLHRLSDEVTKG---P-RTT-P---LSN---SFLTPRDEFIDF
LFSLNPHVFIVSDNDTDHSSL---EFLPRFQSCMSFWWLFWEMLDSGYAGRDTQEREIIEYEAGSMLLNM-V
A----------CKGVARI----ERNEPYSRWSRRIQRAGFVPKDMSDDAKKVCQNLVHNH--GQFWDVV---
F---DA-NSVNLQWRKVPMTFTSVWA
>FUNHYtr_TR13077_c0_g1_i6_7 1-324 1-324 1-324 466-789
AEQLLNLCAAAIASKNVSRTQHLMWVLNDLASVVGDANQRYAAYGLRALFCRITGR-M-E--------AAKT
-YLRPRHYDQEQSYGPKMVHRALVKFHEHVPWHQNCYSVASQTLLEVCAGK---SRLHIIDIGAGKGIEWPI
FIDALVSRSGG-PPSILRMTMIRDLQ-REEPNLR-------TRG--GSEAADFMTRLVKFASLLGLHVEVNM
VRK-PLECVTREDLRLR-DGEILAVVCQFRLHRLSEELDNN-------------LSP---PHLSPRDKFLDF
LFTLDPHIFIQSDNDCDHCSQ---DFLTRFQNAVSFWWRCFESIDVGYNGRDPDERQIIEYEGAMMLLNM-V
A----------CEGIARI----ERN-----------------------------------------------
--------------------------
>FUNHYtr_TR21374_c0_g2_i6_5 1-312 1-312 1-312 320-631
AVQLLNLCAAAIVSQNISRTQHLMWVLNDLASVVGDANQRFAAYGLRALFCRITGR-M-E--------AAKT
-YLRPRHYDQELSLGPKMVHRALVKFHEHVPWHQNCYSVMSQTLLEVCGGK---SRLHIIDIGAGKGIEWPI
FIDALVSRSGG-PPSILRMTLIRDLQ-REEHNLR---------SQLNSESSDFMTRLVKFAGLLGLHVEVNM
VRK-ALECVTHEDLKLR-EGELLAVVCQFRLHRLSEEPDTN-------------CSP---PRLSPRDKFLDF
IFKLKPHVFIQSDNDSDHCSP---DFLTRFQNAAAFWWNCFESIDFGYNGRDPDERQIIEYEGAMMLHNM--
------------------------------------------------------------------------
--------------------------
>FUNHYtr_TR2156_c0_g2_i3_3 1-397 1-397 1-397 453-849
AMQLLNLCAAAIASRNISRTQHLMWVLNDLASVVGDANQRFAAYGLRALFCRITGR-M-E--------AAST
-FLRPRHYDQEISFGPKTVHRALVKFHEYVPWHQNCYTAACQTLLEVCAGK---GRLHLIDIGAGKGIEWPI
FIDALVSRPGG-SPAILRITMIRDQR-REELNMR-------TAKSVNSEAADLMTRLVKFASLVGLHVEVNM
VTK-ALECVTREDLRIR-EGETLAAVCQFRIHRLSEEVPDRA--T-KSN-R---TSR---PHLSPRDDFFDF
LFSLKPDVFIMSDNDCDHCSH---DFLTRFQNAISFWWHCYESIDIGYNGRDPEERQIIEYEGGMMVLNM-V
A----------CEGIARI----ERNESYPQWKRRITRAGFVPQALSDETRKVCQTLISNH--SKFWELS---
S---SDPNVVNLLWRKQPTTFTSVWK
>FUNHYtr_TR44992_c0_g4_i1_4 1-394 1-394 1-394 322-715
AEQLLNLCAGAIASKNIGRTQHLMWVLNELASFTGDGNQRLAAYGLKALFCRITGG-K-E--------AAAT
-YIRPFH-HQEKTLGPKAVHRALVTFHEFNAWHQVAYTVTNETLLEAFAGK---SHLHIVDVGIIKGLQWPI
LIDALSNRPGG-PPTKLRITTIRHQN-ASAKTTG--------SNQVDAESADFMNRLVTFAKVLGLHCELNM
YVG-PLENIKKEDLKLE-DGEVLAVCCQFRLHRLSNLVPRSS----RNN-----PA----PPLSPRDAFLDF
LSSLKPSVLVVSENNVDMLSD---DFLTRFKEIVNFWWTFFDSTHVSFNGREPEAQQIVEYEGSMIMLNG-I
A----------CEGDERI----ERNDIRENWMSRIRRAGFVPMCISDDSKKTAQVLLQNIA-SEHWSIS---
HD--QNTNCLNMSWKDQPVNFTSVWK
>HEDCI1_YWNF_12710 1-391 1-391 1-391 8-398
AEQLLNLCAGAIASKNIGRTQHLMWVLNELASFTGDGNQRLAAYGLKALFCKITGG-K-E--------AAAT
-WMRPFH-HQEKTLGPKAVHRALVTFHEFNAWHQVAYTVTNETLLEVFAGK---SHLHIVDVGIIKGLQWPI
LIDALSNRQGG-PPSKLRITTIRHQN-VDAQNAG--------NNQVDADSADFMKRLVTFAKVLGLDCELDM
YVG-PLESITKEDLKLE-EGEVLAVCCQFRLHRLSNLLSRHN----LN------------PQLSPRDAFLEF
MFTLKPSVLVISENDVDMLSE---DFLTRFKEVIGFWWQFFESTHYAFRGREPEAQQIVEYEASMIMLNG-I
A----------CEGAERI----ERNDRYENWMSRIRRAGFAPMCTSEDTKKTVQVLLQNTE-SEHWSVM---
YT--ANTNCVNLSWKDQPVNFTSLWK
>LEUAL1_VMXJ_131927 1-394 1-394 1-394 7-400
AEQLLNLCAGAIASRNIGRTQHLMWVLNELASFTGDGNQRLAAYGLKALFCKITKG-K-E--------AAAT
-WMRPFH-HQEKTLGPKAVHRALVTFHEFNLFHQVAYTVTNETLLEIFAGK---SHLHIIDVGIIKGLQWPI
LIDALANRQGG-PPSKLRITTIRHQN-ADAKMS---------NNQVDKDSADFMSRLVTFAKVLGFDCELDM
YVG-PLESITKEDLKLQ-EGEVLAVCCQFRLHRLSNLVSPRS----IHN-----PNP---SQLCPRDSFLEF
LATLRPSVLVISENDVDMLSE---DFLTRFKEVVSFWWVFFESTHKAFRGREPEAQQIVEYEGAMIMLNC-I
A----------CEGAERI----ERNDRHENWMSRIRRVGCQPMCLSEDTKKTVQVLLQNTE-SEHWGVS---
YT--HNTNCVNLSWKNQPVNFTSLWK
>LEUAL1_VMXJ_14320 1-394 1-394 1-394 5-398
AEQLLNLCAAAIASKNISRTQHLMWVLNDLASVVGDANQRLAAYGLRALFCRITGR-M-E--------AAAT
-FLRPRHKEQEVSFGRKTVHRALVKFHEYVPWHQNCYAVTSQTLLEVCAGK---SRLHLIDIGAGKGIEWPI
FIDALVGRSGG-PPSILRMTMIRDLR-REELNMH-------TAKSVNSEAADFMTRLVKFASLLGLHVEVNM
VQK-PLECVTREDLRLR-DGEILAVVCQFRLHRLSEEQPAP------HS-P---SSP---SLLSPRDEFLEF
LYKLEPHVFILSENDVDHCSH---DFLTRFQNAVGFWWRCYEAMEIGYNGRDPEERQIIEYEGAMMLLNM-V
A----------CEGIARI----ERNEVYEHWERRVRRVGFVPRDLSEETKKTCQNLMQNH--SEFWEVA---
F---PDPNRVSLQWRKQPTTFTSVWK
>LEUBR1_ZACW_100489 1-395 1-395 1-395 5-399
ALQLLNLCASAIASENITRTQHLMWVLNDLASVGGDVNQRFAAYGLRALYMRVTNQ-M-E--------AIQT
-FLRPRHHDQEIEFGPKMVHRALVKFHEHVPWHQNCYSACSQTLLEVSAGK---SRLHLIDIGAGKAIEWPI
FIDALASRPGG-PPSILRITMIKDRR-KEELKMN-------TDNSVHSQSMDFMTRLVKFAGVLGLHVEMNV
VGK-PLECVTKEDLRLR-HGEILAVVCQFRLHRLSDEVMEI---P-RNS-P---LSD---SFLTPRDEFIDF
LFSLNPHVFIMSDNDTDHCPR---EFLPRFQSAMSFWWMFYEMLDSGYADRDTQERQIIEYEAGSMLLNI-V
A----------CEGVARI----ERNEPYSRWSRRIQRAGFVPKAMSDEAKKVCQNLVHSH--GQFWDVV---
F---DT-NSASLQWRKVPMTFISVWA
>LEUBR1_ZACW_16675 1-393 1-393 1-393 5-397
AEQLLNLCAAAIASKNISRTQHLMWVLNDLASVVGDVNQRFAAYGLRALFCRITGR-M-E--------AAAT
-FLRPRHHDQEVSFGPKTVQRALVKFHEYLPWHQNCYNTTCQTLLEVCAGK---SRIHLVDIGAGKGVEWPI
FIDALVSRSGG-PPSILRMTMIRDLR-REELNIG-------TAKVVNSEAADFLTRLVKFASMLGLHLEVNM
VQK-PLECITQEDLKIR-EGEVLAVVCQFRLHRLSEEPPAR------ES-S---AIL---PRLSPRDEFLET
LYKIQPHVVILSENNSDHCSH---DFLTRFQNCMGFWWMCYESMDIGYAGRDPGERQILEYEGSMMLLNT-V
A----------CEGVARI----ERNESYANWQRRMTRAGFVPRDLSEEAKKVSQNLIASH--GEFWDLE---
F---VG-NMVSLRWRKQPTTFTSVWR
>LEUBR1_ZACW_5017 1-391 1-391 1-391 8-398
AEQLLNLCAGAIASKNIGRTQHLMWVLNELASFFGDGNQRLAAYGLKALFCKITGG-K-E--------AAAT
-WMRPFH-HQEKTLGPKAVHRALVTFHEFNVFHQVAYTVTNETLLEVFAGK---SHLHIVDVGIIKGLQWPI
LIDALSNRQGG-PPSKLRITTIRHQN-VEAQNAG--------NNQVDADSADFMKRLVTFAKVLGLDCELDM
YVG-PLESITKENLKLE-EGEVLAVCCQFRLHMLSNLVSSQD----AN------------PQLSPRDAFLEF
LFTLKPSVLVISENDVDMLSE---DFLTRFKEVISFWWIFFESTHLAFKGREPEAQQIVEYEASMIMLNC-I
A----------CEGAKRI----ERNDRYENWMSRIRRAGFAPMCISEDTKKTVQVLLQNTE-SEHWSVM---
YT--ANTNCVNLSWKDQPTNFTSLWK
>LEUGL1_RGKI_9716 1-394 1-394 1-394 5-398
AEQLLNLCAAAIASKNISRTQHLMWVLNDLASVVGDANQRLAAYGLRALFCRITGR-M-E--------AAAT
-FLRPRHKEQEVSFGRKTVHRALVKFHEYVPWHQNCYAVTSQTLLEVCAGK---SRLHLIDIGAGKGIEWPI
FIDALVGRSGG-PPSILRMTMIRDLR-REELNMH-------TAKSVNSEAADFMTRLVKFASLLGLHVEVNM
VQK-PLECVTREDLRLR-DGEILAVVCQFRLHRLSEEQPAP------HS-P---SSP---PLLSPRDEFLEF
LYKLEPHVFILSENDVDHCSH---DFLTRFQNAVGFWWRCYEAMEIGYNGRDPEERQIIEYEGAMMLLNM-V
A----------CEGIARI----ERNEVYEHWERRVRRVGFVPRDLSEETKKTCQNLMQNH--SEFWEVA---
F---PDPNRVSLQWRKQPTTFTSVWK
>LOEBR1_WSPM_9500 1-393 1-393 1-393 5-397
AEQLLNLCAAAIASKNVSRTQHLMWVLNDLASVGGDVNQRFAAYGLRALFCRITGR-M-E--------AAAT
-FMRPRHHDQEVSYGPKNVHRALVKFHEYVPWHQNCYNVTCQTLLEVCAGK---SRIHLIDIGAGKGIEWPI
FIDALVSRSGG-PPSILRMTMVRDLR-REELNIG-------TAKLVNSEAADFMARLVKFASLLGLHVEVNI
VQK-PMECVTREDLKIR-EGEVLAVVCQFRLHRLSEEPPAR------EN-S---AIL---PRLSPRDEFLET
IYKIQPHVFILSDNNTDHCSL---DFLTRFQTCMRFWWMCYECMDIGYAGRDPEERQILEYEGSMMMLNT-V
A----------CEGGARI----ERNEAYPNWHRRMMRAGFVPRELSEETKKVSQNLVASH--SEFWDLD---
F---VG-NMVNLRWRKQPTTFTSVWK
>LOTJA_chr3.CM0416.1260.r2.d 1-377 1-377 1-377 1-377 1 377 1 377
AEQLLNPCAAAIAGGNVNRVQHLLYVLHELASPTGDPNHRLAAHGLRALTHHLSSSSSSPTSSGTITFASTE
---------------PRFFQKSLLKFYEVSPWFSFPNNIANASILQVEEANITSRTLHILDIGVSHGVQWPT
LLDALSRRSGG-PPSVVRLTVVTA---ENDQNME-------TPFSKAPPGYNYYPRLLGYAQSIKINLQINR
IENHSLQTLNAQSISASPD-EILIVCAQFRLHHLNHNSPDE------------------------RSEFLKV
LGNMEPRGVILSENNTECCCSGCGNFAAGFTRRVEYLWRFLDSTSSAFKGRESDERRVMEGEAAKAL-----
--------------TNQR----EMNEEKEKWCGRMKEAGFAGEVFGEDAVDGGRALLRKY--DSNWEMK---
VE--EKNTSVGLWWKGQPVSFCSLWK
>LUNCR1_TXVB_73399 1-274 1-274 1-274 1-274
------------------------------------------------------------------------
--------------------------------------------------------VHVIDIGVSKGTQWPT
FIEALATRPSG-PPALLRLTVVKEDG-----------GVGPPVYPMRTSSTDFMARLERFAKLMGINIALTT
VVS-SLEGLTREKLGIR-DGEALAICTQFRLHRLSETTSGNS----EEK-----------RGLSPRDAFLHF
LHGLKPKVFILSENDADHLST---DFLTRFRAVVDYFWKFLDSTSFSFHGKHCEERQTIEHEAASTLMNN-V
A----------YEGDQRI----ERNDSHAGWTMRMKSSGFQPVLAREEILDNIRSLIRKY--DANWEYA---
VD--ID--CVVLLWKQQPVTFCSVWK
>MARPA1_my_12381_IHWO 1-382 1-382 1-382 1-382 1 382 5 386
AEQLLLDCAIAISSKNFVRTQHLMWVLNDLSNLTGDANQRLAAHGLKALFCRVNGT-A-E--------AAVT
---NPIL--GQMNAVPKLVHRALQKFHDVNPWHQMVYTVANSVMLENFEGE---DKVHVIDIGVSQGTQWPT
FIEALATRASG-PPSLLRLTVVKEEE-----------GAGVPAFPLGPSSTDFMARLERFAKLMGINIALST
VMS-SLEGLTREKLGIR-EGEALAVCTQFRLHRLSETVGSKD--------Q---------RCLSPRDSFLQF
LHGLKPKVLILSENDADHLST---DFLTRFRPVVDYFWKFLDSTSFSFHGKHCEERQIIEDGEARTLINN-V
A----------CEGEQRI----ERNESHLGWTLRMKSSGFHPVLPKEEILDNIRGLIRKY--DANWEYA---
VD--TD--CVVLLWKQQPVTFCSVWK
>MARPA1_nm_8243_HMHL 1-310 1-310 1-310 1-310 1 310 1 310
------------------------------------------------------------------------
---------------PKLVHRALQKFHDVNPWHQMVYTVANSVMLENFEGE---DKVHVIDIGVSQGTQWPT
FIEALATRASG-PPSLLRLTVVKEEE-----------GAGVPAFPLGPSSTDFMARLERFAKLMGINIALST
VMS-SLEGLTREKLGIR-EGEALAVCTQFRLHRLSETVGSKD--------Q---------RCLSPRDSFLQF
LHGLKPKVLILSENDADHLST---DFLTRFRPVVDYFWKFLDSTSFSFHGKHCEERQIIEDGEARTLINN-V
A----------CEGEQRI----ERNESHLGWTLRMKSSGFHPVLPKEEILDNIRGLIRKY--DANWEYA---
VD--TD--CVVLLWKQQPVTFCSVWK
>MARPO1_8216_JPYU 1-372 1-372 1-372 1-372 1 372 1 372
----------AISSKNFVRTQHLMWVLNDLSNLTGDANQRLAAHGLKALFCRVNGT-A-E--------AAGT
---SPIQ--GQMNVIPKLVHRALQKFHDVNPWHQMVYTVANSVMLENFEGE---DKVHVIDIGVSQGTQWPT
FIEALATRASG-PPSLLRLTVVKEEE-----------GAGFPAFPLGPSSTDFMARLERFAKLMGINIALSS
VVS-SLEGLTREKLGIR-EGEALAVCTQFRLHRLSETIGSED--------Q---------RRLSPRDSFLQF
LHGLKPKVLILSENDADHLST---DFLTRFRPVVDYFWKFLDSTSFSFHGKHCEERQIIEDGEARTLINN-V
A----------CEGEQRI----ERNESHLGWTLRMKNSGFHPVLPKEEILDNIRGLIRKY--DANWEYA---
VD--TD--CVVLLWKQQPVTFCSVWK
>MARPO_0194s0011.1.p 1-382 315-696
AEQLLLDCAVAISSKNFVRTQHLMWVLNDLSNLTGDANQRLAAHGLKALFCRVNGT-A-E--------AAGT
---SPIQ--GQMNAIPKLVHRALQKFHDVNPWHQMVYTVANSVMLENFEGE---DKVHVIDIGVSQGTQWPT
FIEALATRASG-PPSLLRLTVVKEEE-----------GAGFPAFPLGPSSTDFMARLERFAKLMGINIALSS
VVS-SLEGLTREKLGIR-EGEALAVCTQFRLHRLSETIGSED--------Q---------RCLSPRDSFLQF
LHGLKPKVLILSENDADHLST---DFLTRFRPVVDYFWKFLDSTSFSFHGKHCEERQIIEDGEARTLINN-V
A----------CEGEQRI----ERNESHLGWTLRMKNSGFHPVLPKEEILDNIRGLIRKY--DANWEYA---
VD--TD--CVVLLWKQQPVTFCSVWK
>MEDTR_NSP1_8g020840.1 1-378 1-378 1-379 1-379 1 379 1 379
AEQLLNPCAVAITGGNLNRVQHLLYVLHELASTTGDANHRLAAHGLRALTHHLSSSSSS-TPSGTITFASTE
---------------PRFFQKSLLKFYEFSPWFSFPNNIANASILQVEEPN-NLRTLHILDIGVSHGVQWPT
FLEALSRRPGG-PPPLVRLTVVNASSSENDQNME-------TPFSIGPCGDTFSSGLLGYAQSLNVNLQIKK
LDNHPLQTLNAKSVDTSSD-ETLIVCAQFRLHHLNHNNPDE------------------------RSEFLKV
LRGMEPKGVILSENNMECCCSSCGDFATGFSRRVEYLWRFLDSTSSAFKNRDSDERKMMEGEAAKAL-----
--------------TNQR----EMNERREKWCERMKEAGFAGEVFGEDAIDGGRALLRKY--DNNWEMK---
VE--ENSTSVELWWKSQPVSFCSLWK
>MEGFL1_UCRN_scaffold-UCRN-2051547 1-386 1-386 1-386 93-478
ADQLLNQCAVAIATNNVVRTQHLMWVINDLASRTGDANQRLAAYGLKALFCRVTGS-G-E--------ATSA
SYYNGLE--GFNSLTPKAVHRALLKFHDVSPWHQLVYTVANGALLEAFNGH---SRVHVVDIGVSLGTQWPT
FMEALATRRGG-PPSLLKITLVMDQGVRYNTGGAH----TDS------SSSEFLLCLERFAKFMGLHVQINT
VIG-PLQSFNQAALGLQ-PGEALGVCAQFRLHALSEEVAAGS-----SN------------VLSPRDSFIKV
LRALNPLALVLSENDVDHLSP---DFPTRFAQVTSFFWKLFESNAASYKGKSSEDRQIIEYESAMAMLNT-V
A----------CDGLTRI----ERNEPHAGWVARLVAGGFSPDSISEEVLDNSRALLRKY--DSHWELL---
VD--IE--CALLLWKNQPVTFCSVWK
>MIMGU_I01075.1.p 1-378 1-378 1-378 1-378 1 378 1 378
AEQLLSPCAAAITARNPSRVQHFLYVLHDLASLNGDANHRLAFHGLRALTHHLSSSSGGSGFSTSNTFAASN
---------------PKFFRDSLIRFNDINPWFRIPNNVANSSILQIEQHP--TNTLHILDIGVSHGLQWPT
LLEELTRRTGG-PPPLVRLTTVDPPT-GNRNSTA-------APFAHGPQDYDFSSKLLGYAKDININLQIDR
IENFHLQNLNPQTIKSSSEEETLIICAQFRLHNLNHTNPDE------------------------RTEFLKL
LRGLNPKGLILSENNADCSCNNCGDFATGFSRRVENLWRFFDSTSIAYKGRESEERKMMEAEAAKML-----
--------------VSVG----EMSEKKEKWSERMKSAGFRREIFGEETVDGAKALLRKY--DSNWEIR---
VD--EKDGCVGLFWKGETVSFCSLWK
>NECDO1_TMAJ_184477 1-393 1-393 1-393 5-397
AEQLLNLCAAAIASKNISRTQHLMWVLNDLASVVGDVNQRLAAYGLRALFCRITGR-M-D--------VAST
-FLRPRHHDQEVSYGPKTVHRALVKFHEYVPWHQNCYNVTCQTLLEVCAGK---SRIHLVDIGAGKGIEWPI
LIDALVNRSGG-PPSILRMTMVRDVR-REELNTS-------TAKLVNSEAADFMTRLVKFARLLGLHVEVNF
VQK-PLECVTREDLKIR-EGEVLAVVCQFRLHHLSEEPPAR------EN-S---AIL---PRLSPRDEFLET
LYKLQPHVFILSDNNCNHCSH---DFLTRFQNCMTFWWNCYESMDIGYAGRDSSERQILEYEGSMMMLNT-V
A----------CEGAARI----ERNEPYVNWHRRITRAGFVPRELSEETKKVSQNLIASH--NEFWDVD---
F---VG-NMASLQWRKQTTTFTSVWK
>NECDO1_TMAJ_184578 1-395 1-395 1-395 5-399
ALQLLNLCASAIASENIDRTQHLMWVLNDLASVGGDVNQRFAAYGLRALYMRVTNQ-M-E--------AIQT
-FLRPRHHDQEIQFGPKMVHRALVKFHEHVPWHQNCYSACSQTLLEVCAGK---SRLHLIDIGAGKAIEWPI
FIDALVSRPGG-PPSILRITMIKDRR-REEQNMN-------TAKSVNSEAADFMTRLVKFASVLGLHVEVNV
IGK-ALECVTKEDLRLR-HGEILAVVCQFRLHRLSDEVTEV---P-RNS-P---SSD---SFLTPRDEFIDF
LFSLNPHVLIMSDNDSDHSSL---EFLPRFQSCVSFWWLFYESLDSSYAGRDTQERQIVEYEAGCMLLNM-V
A----------CEGVARI----ERNEPYSRWSRRIQRAGFVPKDMSDEVKKVCQNLVHNH--GQFWDVV---
F---DA-NSVILQWRKVPTTFTSVWA
>NECDO1_TMAJ_20668 1-389 1-389 1-389 8-396
AEQLLNLCAGAIASKNIGRTQHLMWVLNELASFFGDGNQRLAAYGLKALFCKITGG-K-E--------AAAT
-WMRPFH-HQEKTLGPKAVHRALVTFHEFNVFHQVAYTVTNETLLEVFAGK---SHLHIVDVGIIKGLQWPI
LIDALSNRQGG-PPSKLRITTIRHQN-VDAQGAG--------NNQVDADSADFMKRLVTFAKVLGLDCELDM
YVG-PLESITKENLKLE-EGEVLAVCCQFRLHRLSNLLSSPD----A--------------RLSPRDAFLEF
LFTLKPSVLVISENDVDMLSE---DFLTRFKEVISFWWVFFESTHLAFKGREPEAQQIVEYEASMIMLNG-V
A----------CEGAKRI----ERNDRYENWMSRIRRAGFAPMCISEDTKKTVEVLLQNTE-SQHYSVM---
YT--ANTNCVNLSWKDQPVNFTSLWK
>NICBE_S00017066g0004.1 1-379 1-379 1-379 1-379 1 379 1 379
AEHLLNPCAAAITVGNMNRVQHLLYVLHELASFTCDANHRLAAHGLRALTHHLSSPGSSSSPVDVTNFASSA
--------------THKFFRDSLINFNDISPWFRIPNSIANSSVLQIEQDK--LNNLHILDIGVSHGVQWPT
LLEELTRRSGG-PPPLVRLTVITPTT-ENGEFRG-------TPFVIGPPGYNFSSQLLAFAKAINVNLQINR
LDNFPLQNLNSQILKSSSDDETLVICAQFRLHNLNHSIPDE------------------------RTELLRI
LKNLDPKGVVLSENNIDCSCNSCGDFATTFSRRVEYLWRFLDSTSVAYKGRESEERRMMEGEAAKAL-----
--------------TNMG----EMNERKEKWCERMTSVGFVKEVFGEDAIDGARALLKKY--DSNWEIR---
VE--ERDGCVDLWWKGQPISFCSLWK
>NICBE_S00021913g0011.1 1-361 1-361 1-361 1-361 1 361 1 361
AEHLLNPCAAAITVGNMNRVQHLLYVLHELASFTCDANHRLAAHGLRALTHHLS-------------FRA--
---------------HPLHLDSLINFNDINPWFRIPNNIANSSVLQIEQDK--LKSLHILDIGVSHGVQWPT
LLEELTRRSGG-PPPLVRITVITPTI-EN-ELRG-------TPFVIGPPGYNFSSQLLAFAKAININLQINR
LDNFLLQNLNSQVINSSAD-ETLVICAQFRLHNLHHCNPDE------------------------RTELLRV
LKNLDPKGVVLSENNIECSCNSCGDFATTFSRRVECLWRFLDSTSVAYKGRESEERRMMEGEAAKAL-----
--------------TNTG----EMNERKEKWCERMRSVGFVKEVFGEDAIDGARSLLRKY--DSNWEIR---
VE--ERDGCVDLWWKGQPISFCSLWK
>NOTVI1_TCBC_20398 1-384 1-384 1-384 5-388
ADQLLNQCAVAIATNNVVRTQHLMWVINDLASRTGDANQRLAAYGLKALFCRVTGS-G-E--------ATSA
SYYNGLE--GFNSLTPKAVHRALLKLNDVSPWHQLVYTVANGALLEAFDGH---TRVHVVDIGVSLGTQWPT
FMEALATRPGG-PPSLLRITLVMDQGVRYNTGGAH----AD--------SSEFLLCLERFAKFMGLHVEINT
VIG-PLQSFNQAALGLQ-PGEALGVCAQFRLHALSEEVPAGS-----SN------------LLSPRDSFIKA
LRALNPLALVLSENDVDHLSP---DFPTRFAQVTSFFWKFFESNAASYKGKSSEDRQIIEYEAAMAMLNT-V
A----------CDGLTRI----ERNEPHAGWVARLVGAGFSPQSISEDVLDNSRSLLRKY--DSHWELL---
VD--ME--CALLLWKNQPVTFCSVWR
>ODOPR1_YBQN_16571 1-390 1-390 1-390 7-396
AEELLLECALAISSKNVVRTQHLMWVLNDLGCLTGDANQRLAAHGLKSLFCKVTGT-G-E--------AAGL
---NPTL--GQVNAGPKSVHRALLKFHDVNPWHHMVYTVANSVMIDNFEGE---EIVHVIDIGVSQGTQWPT
FIEALATRASG-PP-LLRLTVVKDDE-----------GAGTPGVPQGPSSTEFTAQLERFAKLMGIKIELHT
VVS-SLETLTRRKLGLK-DGEALAICAQFRLHRLSETTGQGELD--ENS-----LEP-GKPSLSPRDKFLQF
MHELQPKVVILSENDTNHLDS---DFVTRFRPTVDYFWKFLDSTSYSFHGKQSQERQIIEYEAAMAMVNN-V
A----------CEGSQRI----ERNESHRGWTQRMERARFVPLLPREEILENIRTLVRKY--DTNWEFG---
TD--LN--CVVLLWKHQPVTFCSVWK
>ORTLY1_CMEQ_85834 1-395 1-395 1-395 5-399
AKQLLNLCASAIASKNISRTQHLMWVLNDLASVVGDANQRFAAYGLRALFCRITGR-TEE--------AAAT
-FMRPRHHDQEVSVGPRTVHRALVKFHEYLPWHQNCYSITSQTLLEVCAGK---SRLHFIDIGVGKGIEWPI
FIDALVSRSGG-PPSILRMTMVRDLR-REELNMG-------TAKSVNSEAADFLTRLVKFASLLGLHVEVNM
VQK-PLEYITREDLRIR-DGEVLAVVCQFRLHRLSEEVLEL------ES-N---APP---PRLSPRDEFMAF
LHKLQPHVFILSDNNSDHCSL---DFLTRFQNCISYWWLCYEAMDISYAGRDPEERHIIEYEGSMMMLNT-V
A----------CEGIARI----ERNDSYEHWQRRALRAGFVPRELSEESKKVSQNLVASH--GTFWDVA---
F---MGSNAISLRWRKQPTTFTSVWK
>ORYSA_JA_Os03g29480.1 1-359 1-359 1-373 1-373 1 373 1 373
AEQLLNPCAVAVEAGNLSRVQHLFYVLGELESFSGDANHRLAAHGLRALARWLPAAVGPRSERPTTAFAAAE
---------------PRLFRASLIRFHEVSPWFALPNALANAAIAQAAAGA-TPRPLHVVDLGVSHGVQWPT
LLESLTRQPGGRAPPSVRLTVVGPGAT-------ATSP--VAPFSASPPGYDFSPHLLRYAKSINLDLRISR
AAT---------------DGEALVVCLQFRLGHAAAE---------------------------ERREVLRK
ARGLNPELVVLSELDSGVGVG---SAAGEFAARLELLWRFLESTSAAFKGKDVEERRLLEAEAGAILAAADV
A---------------------AAGEGREGWRERMAAAGFEEAPFGAEAVESARSLLRKY--DSGWEMSA--
----PSAAAVALRWKGQPVSFCSLWR
>PALLY1_YFGP_5205 1-392 1-392 1-392 5-396
AAQLLVDCAIAISSENFVRTQHLMWVLNDLGCLSGDANQRLAAHGLKSLFCKITGT-S-E--------VAGT
---NKVL--GQVNAGPKTVHQALLKFHDVNPWHHMIYTVANSVLVDNFQDD---DKVHVIDIGVSQGTQWPT
FIEALATRATG-PP-LLRLTVVVDEE-----------GPYTAGVTQGPSSADFSAQLERFAKLMGITIEVNT
VVS-SLENLTREKLCLK-EGEALAICAQFRLHRLPETVDKENFNPDKMT-----NGA-TKGHLSPRDRFLQF
MHDLQPKVVILSDNDIDHLSP---DFVTRFRPAVDYFWKFLDSTSFSFHGKESQERQIIEYEAAMAMINN-V
A----------CEGPHRI----ERNESHLGWALRMERAGFVPIVPREEILENIRVLIRKY--DINWEYG---
ID--MD--CVVLLWKHQPVTFCSVWK
>PARHA1_FAJB_scaffold-FAJB-2057038 1-397 1-397 1-397 294-690
ADQLLNQCAVAIATNNVVRTQHLMWVLNDLASLTGDANQRLAAYGLKALFCRVTGS-G-E--------ATSS
SYYNGLE--GFNSLTPKAVHKAVLKFHDVSPWHQLVYTVANGALLEAFDGH---SRIHVVDIGLSLGTQWPT
FMEALATRVSG-PPSLLRITLVMDQGVRYNTGAAHN---TDSAPASNSSSSEFLLCLERFAKFMGLHVEINT
VIG-PLQSFNQAALGLR-PGEALGVCAQFRLHALSEEVAAGS-----SS-----SN---LGLLSPRDSFLKV
LRSLNPLVLVLSENDVDHLSP---DFPTRFAQVTSFFWRFFESNGASYKGKSSEERQIIEYEAAMALLNT-V
A----------CDGLTRI----ERNEPHAGWVARLLRGGFSPEPISEDVLDNSMSLLRKY--DSHWELL---
VD--ME--CAVLLWKNQPVTFCSVWT
>PELCF1_PIUF_86860 1-228 1-228 1-229 1-229
------------------------------------------------------------------------
------------------------------------------------------------------------
-------------------------------------------------STDFMAQLERFAKLMGINIELHT
VVS-SLENLTRNKLRLK-EGEALAICAQFRLHHLPETVEKELDG--RAA-----LEG-VKSPLSPRDRFLQF
LRELKPKVVILSENDTDHLSH---DFVTRFRPAVDYFWKFLDSTSFAFHGKQSQERQIIEYEAAMAMINN-V
A----------CEGAQRI----ERNETHMGWRLRMEKARFVPVLPREEILENIRTLIRKY--DTNWEYG---
TD--MD--CVVLLWKHQPVTFCSVWK
>PELNE1_JHFI_114151 1-391 1-391 1-391 5-395
AEQLLLECAIAISSKNFVRSQHLMWVLNDLGCLTGDANQRLAAHGLKSLFCKVTGT-G-E--------ATGL
---NLAL--GPMNAGPKSVHRALLKFHDVNPWHHMVYTVANSVMIDNFEGE---DKVHVIDIGVSQGTQWPT
FIEALATRASG-PP-LLKLTVVKDEE-----------GVVAPGAPQRPTSTDFMPQLERFAKLMGINIELHT
VVS-SLENLTCDKLGVK-EGEVLAICAQFRLHRLPETPEKEELDGGRAR-----QDG-G-KPLSPRDRFLQF
LHGLQPKVVILSENDTDHLSH---DFITRFRPAVDYFWKFLDSTSFSFHGKQSQERQIIEYEAAMAMINN-V
A----------CEGPQRI----ERNETHMGWTLRMERARFVPVLPREEILENVRTLIRKY--DTNWEYG---
ID--MD--CVVLLWKHQPVTFCSVWK
>PHACA1_WCZB_RXRQ-2141477 1-398 1-398 1-398 289-686
ADQLLNQCAVAIATNNVVRTQHLMWVLNDLASLTGDANQRLAAYGLKALFCRVTGS-G-E--------ATSS
SYYNGLE--GFNSLTPKAVHKAVLKFHDVSPWHQLVYTVANGALLEAFDGH---SRIHVVDIGLSLGTQWPT
FMEALATRVSG-PPSLLRITLVMDQGVRYNTGAGHNTTTTDSSSASNSSSSEFLLCLERFAKFMGLHVEINT
VIG-PLQSFNQAALGLQ-PGEALGVCAQFRLHALSEEVGSSS-----SS-----SN-----LLSPRDSFLRV
LRSLNPLALVLSENDVDHLSP---DFPTRFAQVTGFFWKFFESNGASYKGKSSEERQIIEYEAAMAMFNT-V
A----------CDGLTRI----ERNEPHAGWVARLRRAGFSAEPISEDVLDNSRSLLRKY--DSHWELL---
VD--ME--CAVLLWKNQPVTFCSVWT
>PHACA1_WCZB_WCZB-2119578 1-397 1-397 1-397 299-695
ADQLLNQCAVAIATNNVVRTQHLMWVLNDLASLTGDANQRLAAYGLKALFCRVTGS-G-E--------ATSS
SYYNGLE--GFNSLTPKAVHKAVLKFHDVSPWHQLVYTVANGALLEAFDGH---SRIHVVDIGLSLGTQWPT
FMEALATRVSG-PPSLLRITLVMDQGVRYNTGAGHNTTTTDSSSASN-SSSEFLLCLERFAKFMGLHVEINT
VIG-PLQSFNQAALGLQ-PGEALGVCAQFRLHALSEEVGSSS-----SN-----LG-----LLSPRDSFLRV
LRSLNPLALVLSENDVDHLSP---DFPTRFAQVTGFFWKFFESNGASYKGKSSEERQIIEYEAAMAMLNT-V
A----------CDGLTRI----ERNEPHAGWVARLRRGGFSAEPISEDVLDNSRSLLRKY--DSHWELL---
VD--ME--CAVLLWKNQPVTFCSVWT
>PHIFO1_ORKS_11177 1-391 1-391 1-391 5-395
AEQLLNLCAAAIASQNISRTQHLMWVLNDLASVVGDANQRFAAYGLRALFCRITGR-M-E--------AAAT
-FMRPRHHDQEVSFGPKTVHRALVKFHEYVPWHQNSYSITSQTLLEVCAGK---SRLHLIDIGAGKGIEWPI
FIDGLVSRSGG-PPSILRMTMIRDLR-REELNIG-------TAKSVNSGAADFMTRLVNFASLLGLHVEVNM
VQK-PLECITREDLKIR-DGEILAVVCQFRLHRLSEELP---------S-N---ANP---PRLSPRDEFIHF
LYKLQPDVFIHNDNDSDHCSH---DFLTRFQSCIGFWWPCYESMEIGYAGRDPAERQILEYEGSMMLLNT-V
A----------CEGIARI----ERNESYEQWKRRITDAGFVPRELSEEAKKVSQNLVASH--SEFWSVE---
C---VDSNMVRLLWRKQPTTFSSVWK
>PHIFO1_ORKS_59949 1-391 1-391 1-391 8-398
AEQLLNLCAGAIASRNIGRTQHLMWVLNELASFTGDGNQRLAAYGLKALFCKITGG-K-E--------AAAT
-WMRPFH-HQEKTLGPKAVHRALVTFHEFNLWHQVAYTVTNETLLEVFAGK---SHLHIVDVGIIKGLQWPI
LIDALSNRQGG-PPSKLRITTIRHHN-VDAQNTG--------NNQVDADSADFMKRLVTFAKVLGLDCELDT
YVG-PLESITKEDFKLE-EGEVLAVCCQFRLHRLSNLLSRHN----VN------------PHLSPRDAFLEF
LFTLKPSVLVVSENDVDMLSE---DFLTRFKEVIGFWWIFFESTHLGFRGREPEAQQIVEYEASMIMLNG-V
A----------CEGAERI----ERNDRYENWMSRIRRAGFAPMCISEDTKKTVQVLLQNIE-SEHWSVM---
YT--ANTNCVNLSWKDQPVNFTSLWK
>PHIFO1_ORKS_9077 1-396 1-396 1-398 5-402
AVQLLNLCAEAIASQNITRTQQLMCALNDLASVGGDVNQRFAAYGLRALYMRITNQ-M-E--------AIET
-FLRPRHHDQEITFGPKMVHRALVKFHERDPWHQNCYSASSQTLLEVCAGK---SRLHLIDIGAGKGIEWPI
FIDALVSRAGG-PPSILRITMIKDRR-REEQNMR-------TAQSVNSEAADFMTRLVKFASVLGLHVEVNM
VGR-ALECVTREDLRLR-HGEILAVVCQFRLHRLL-EVPEQ---P-SNATP---SSK---PLLSPRDEFLDF
LFQLDPHVLIMSENDSDHCPL---EFLPRCQNAVSFWWSFFESLDIGYNGRDTQERQIIEYEAGSMMLNM-V
A----------CEGIARI----ERNEPYPRWSRRIQRAGFVAKDLSDEAKKVCQNLVHNH--GAFWDVV---
F---DDLNSVRLRWRKEPMTFTSVWA
>PHYPA_3c16_15760V3.1 1-397 1-397 1-397 1-397 1 397 1 397
AMQLLNLCAAAIASRNISRTQHLMWVLNDLASVVGDANQRFAAYGLRALFCRITGR-M-E--------AAST
-FLRPRHYDQEISFGPKTVHRALVKFHEYVPWHQICYTAACQILMEVCAGK---ARLHLIDIGAGKGIEWPI
FIDALVSRPGG-PPAILKITMIRDQR-REELNMR-------TAKSVNSEAADLMTRLVKFAGLVGLHVEVNV
VTK-ALECVTREDLKIR-DGETLAAVCQFRIHRLSEEVPDRA--T-KSN-P---TSR---PLLSPRDDFFDF
LFSLKPDVFIMSDNDSDHCSH---DFLTRFQNAISFWWRCYESMDIGYNGRDSEERQIIEYEGGMMVLNM-V
A----------CEGFARI----ERNESYPQWQRRITRAGFVPQNLSDETKKVCQTLISNH--SEFWELS---
F---TDSNVVNLLWRKQPTTFTSVWK
>PHYPA_3c2_9730V3.1 1-394 1-394 1-394 1-394 1 394 1 394
AEQLLNLCAGAIASKNIGRTQHLMWVLNELASFTGDGNQRLAAYGLKALFCRITGG-K-E--------ASAT
-YIRPFH-HQEKTLGPKAVHRALVTFHEFSAWHQVAYTVTNETLLEVFAGK---SHLHIVDVGIIKGLQWPI
LIDALSNRPGG-PPTKLRITTIRHQN-ATAKTTG--------SKQVDAESADFMSRLVTFAKVLGLHCELNM
YVG-PLENIKKEDLKLE-DGEVLAVCCQFRLHRLSNLVPKSS----RHS-----PT----PHLSPRDAFLDF
LSSLKPSVLVVSENDADMLSE---NFLTRFKEIINFWWTFFDSTHIAFNGREPEAQQIVEYEGSMIMLNG-I
A----------CEGVERI----ERNDRQDNWMSRIRRAGFVPMCISEDTKKTVQVLLQNTA-SVHWSVR---
YS--QNTNCVNMSWKDQPVNFTSLWK
>PHYPA_3c5_1710V3.1 1-389 1-389 1-389 1-389 1 389 1 389
AEQLLNLCAAAIASKNISRMQHLMWVLNDLASVVGDANQRYAAYGLRALFCRITGR-M-E--------AAKT
-YLRPRHYDQEQSYGPKMVHRALVKFHEHVPWHQNCYSVASQTLLEVCAGK---SRLHIIDIGAGKGIEWPI
FIDALVSRSGG-PPSILRMTMIRDLQ-REEPNLR-------TRG--GSEAADFMTRLVKFASLLGLHVEVNM
VRK-PLECVTREDLKLR-DGEILAVVCQFRLHRLSEELDYQ-------------SSP---PDLSPRDKFLDF
LFTLDPHIFIQSDNDSDHCSQ---DFLTRFQNAVSFWWRCFESIDVGYNGRDPDERQIIEYEGAMMLLNM-V
A----------CEGIARI----ERNESYPQWARRIKRAGFMPRELSEETKKVSQNLVANH--SEFWETA---
F---IESNMVSLLWRKQPTTFTSVWK
>PHYPA_3c6_29350V3.1 1-311 1-311 1-311 1-311 1 311 1 311
AVQLLNLCAAAIESQNVSRTQHLMWVLNDFASVVGDANQRIAAYGHRALFCRITGS-L-E--------AAKT
-YLRPKHYDQELSLGPKMVHRALVKFHEHVPWHQNCYSIMSQTLLEVCAGK---SRLHIIDIGAGKGIEWPI
FIDALVSRSGG-PPSILRMTMIRDLQ-REEHNLR---------SQLNSESSDFMTRLVKFPGLLGLHVEVNM
VRK-ALECVTQE---------LLAVICQFRLHRLSEEPDTN-------------CLP---PRLSPRDKFLDF
LFQLNPHVFIQSDNNCDHCSQ---DFLTRFRNASAFWWNCFESIVFDYNGRDPDGRQI--------------
------------------------------------------------------------------------
-------NMASLQWRNPPTTFTSVWK
>PHYSP1_YEPO_16096 1-397 1-397 1-397 5-401
AMQLLNLCAAAIASRNISRTQHLMWVLNDLASVVGDANQRFAAYGLRALFCRITGR-M-E--------AAST
-FLRPRHYDQEISFGPKSVHRALVKFHEHVPWHQNCYTAACQTLMEVCAGK---ARLHLIDIGAGKGIEWPI
FIDALVSRPGG-PPAILRITMIRDQR-REELNMR-------TAKSVNSEAADLMTRLVKFASLVGLHVEVNM
VTK-ALECVTREDLRIR-DGETLAAVCQFRIHRLSEELPDRA--T-KSN-P---TSR---PLLSPRDDFFDF
LFSLKPDVFIMSDNDSDHCSH---DFLTRFQNAISFWWRCYESMDIGYNGRDSEERQIIEYEGGMMVLNM-V
A----------CEGFARI----ERNESYPQWQRRITRAGFVPQNLSDETKKVCQTLISNH--SEFWELS---
F---TDSNVVNLLWRKQPTTFTSVWK
>PHYSP1_YEPO_18965 1-393 1-393 1-393 11-403
AEQLLNLCAGAIASKNIGRTQHLMWVLNELASFTGDGNQRLAAYGLKALFCRITGG-K-E--------ASAT
-FIRPFH-HQEKTLGPKAVHRALVTFHEFSAWHQVAYTVTNETLLEVFAGK---SHLHIVDVGIIKGLQWPI
LIDALSNRPGG-PPTKLRITTIRHQN-ATTKTTG---------NEVDAESADFMNRLVKFAKVLGLHCELNM
YVG-PLENIKKEDLKLE-DGEVLAVCCQFRLHRLSNLVPKSS----RHS-----PT----PHLSPRDAFLDF
LSSLKPSVLVVSENDADMLSK---DFVTRFKEIINFWWTFFDSTHIAFNGREPEAQQIVEYEGSMIMLNG-I
A----------CEGVERI----ERNDRQDNWMSRIRRAGFVPMCISEDTKKTVQVLLQNTA-SVHWSVR---
YS--QNTNCVNMSWKDQPVNFTSLWK
>PHYSP1_YEPO_6206 1-300 1-300 1-300 365-664
AEQLLNLCAAAIASKNISRTQHLMWVLNDLASVVGDANQRYAAYGLRALFCRITGR-M-E--------AAKT
-YLRPRHYDQEQSYGPKMVHRALVKFHEHVPWHQNCYSVASQTLLEVCAGK---SRLHIIDIGAGKGIEWPI
FIDALVSRSGG-PPSILRMTMIRDLQ-REEPNLR-------TRG--GSEAADFMTRLVKFASLLGLHVEVNM
VRK-PLECVTREDLRLR-DGEILAVVCQFRLHRLSEELDYQ-------------SSP---PHLSPRDKFLDF
LFTLDPHIFIQSDNDCDHCSQ---DFLTRFQNAISFWWRCFESIDVGYNGRDPDERQI--------------
------------------------------------------------------------------------
--------------------------
>PICAB_HC_73870g0010 1-384 1-384 1-384 1-384 1 384 1 384
AEQLLNPCAVAIANNNIVRIQHLIWVLHDLASVSGDANHRLAAHGLRAFTAKIMHAGGTL---PCSEFLSAD
---------------PKLFHKALLKFHEVSPWYQLLYTIANRSLLEAFEDQ-TNKALHVIDIGVSHGIQWPT
FIEALARRPAG-PPSLLRLTIIADTLG--------------APFSAGPPCNDFPNRLKRYAKSLNLDMEVNV
IAQ-PLDSLTREALGIK-EDEALAICAQFRLHQLLEEGLDKNEG--KDN---------QLTSVPPRDKFIKF
IKDLNPLVFFLSDNDIDHSFP---DFIERFKNSVDHLWRFLDSTSVCFKGRECEERRMVEGEAAMGLVNN-V
A----------YDGASRV----ERNESHLSWGNRVREGGFVCEIPSDKIIDCAKAMLRKH--DSNWEMR---
LE----DGCISLCWKSHPVTFCSLWK
>PLAAS1_NWQC_154664 1-366 1-366 1-366 1-366
----------------------LMWVLNDLGCLTGDANQRLAAHGLKSLFCKVTGT-G-D--------AARF
---NATV--GHVNAGPKTVHRALLKFHDVNPWHHMAYTVANSVMIDNFEGE---DKIHVIDIGVSQGTQWPT
FIEALATRASG-PP-LLRLTVVKDDE----------VAAGSPGVPQGHSSTDFVVQLERFAKLMGIKIELHT
VVS-SLGDLTRRKLALK-EGEALAICAQFRLHRLPEAMGQGEHG--GVS-----LE----PALSPRDKFLQF
MHELRPKVVILSENDTDHLDS---DFVRRFRPTVDYFWKFLDSTSYSFHGKQSQERQIIECEAAMAMVNN-V
A----------CEGSQRI----ERNETHRGWIQRMERAGFAPLLPREEILENIKTLVRKY--DSNWEFG---
TD--MN--CVVLLWKQQPVTFCSVWK
>PLAAS1_NWQC_155628 1-318 1-318 1-318 1-318
------------------------------------------------------------------------
----------------KTVHRALVTFHEFNLFHQVAYTVTNETLLEVFAGK---SHLHIIDVGIIKGLQWPI
LIDALSSRQGG-PPAKLRITTLRHQN-ADAMMS---------SNQVDKDSADFMNRLVTFAKVLGLNCELDM
YVR-PLESITKEDLKLQ-DGEVLAVCCQYRLHRLSNLVSPRS----RHN-----PNP---NQLCPRDAFLEF
LATLNPSVLVISENDVDMLSE---DFLTRFKEVVNFWWVFFESTHKAFRGREPEAQQIVEYEGAMIMLNG-I
A----------CEGAERI----ERNDRHENWMSRIRRVGFAPMCISEDTKKTVAVLLQNTE-SEHWGVS---
YT--HSTNCVNLSWKNQPVNFTSLWK
>PLAAS1_NWQC_1889 1-306 1-306 1-340 62-401
ALQLLNLCAAAIASQNITRTQHLMCVLNDLASVQGDVNQRFAAYGLKALFCRITDN-D-E--------AAST
-FARPRHNEQETSFGSDRVHRALVRFHDYVPWHQNCYAASSQTLLEVCAGK---SRLHLIDIGAGKGIEWPI
FIDALVSRPGG-PPSILRITMIRDLR-REEHKIR-------YAKSVNTDAADFMTRLVKFASVLGLHVEVNM
VTK-ALECVTREDLRLR-HGEILAVVCQFRLHRLMEEVPEL---------P--TALP-SRPPLSPRDEFMNF
LFTLNPHVFILSENNTDHCSQ---DFLTRFQIACNYWWLFYESLDMGYNGRDPEERQI--------------
------------------------------------------------------------------------
--------------------------
>PLAAS1_NWQC_19000 1-401 1-401 1-403 8-410
AEQLLNLCAGAIAEGNVARTQHLMWVLNELASFTGDGNERMAAYGLKALFCRITQG-K-E--------AEAT
-YLRPFH-HQEKKLGPRAVHKALVAFHEFSPWHQIAYTVTNEALMDVFAGK---SHLHIVDVGVMKGLQWPT
LIDALANRPGG-PPMKLRITTLRHHN-KWAPYTH--------NEQVDAESAEFMRRLVTFSKVLGLNCELNM
YSG-PLESFREEDLNLE-EGETLAVCCQFRLHRLSNVFFPSSTPPRRRG-----SST---PQLAPRDEFLEF
VYSLRPSLFVVSENDVDMLSD---DFLVRFKETARFWWSFYESTDLSFKGRDPDARGIVEYEGSMIMLNA-M
A----------CEGRDRI----ERNDLQENWIKRIRREGFVPMSISEDIKKAVHLQLQRSD-CDHWSVS---
YSLQGGTNCVNLLWREQTAVFTSLWR
>PLAIN1_BGXB_81412 1-398 1-398 1-398 5-402
AVQLLNLCATAIANQHITRTQHLMWVLNDLASVVGDANQRFAAYGLRALYMRITNQ-M-E--------AIQT
-FLRPRHYDQEVTYGPKMVHRALVKFHEHVPWHQNCYSASSQTLLEVCAGK---SRLHLIDIGAGKGIEWPI
FIDALVNRPGG-PPAILRITMIKDKR-REEPTTN-------TASTVTSEAADFITRLVKFASGLGLHVEVNV
VGK-ALECVTREDLRLR-HGEILAVVCQFRLHRLSDEARVE---P-QQQRP---SSN--KPLLSPRDEFLDF
LFQLNPHVFIMSDNDVDQCQQ---EFLPRFHSAVSFWWSFFEGVHVGYAGRDMQEREILEYEAGSMLTNN-V
A----------CEGVARI----ERNETHERWSHRIQRAGFVSKDLSDEAKKVCMNLVSNH--SEFWDVV---
F---DDANIVHLRWRKEPMTFTSVWA
>PLAIN1_BGXB_9974 1-367 1-367 1-367 1-367
-------------------------VLNELASFTGDGNQRLAAYGLKALFCKITRG-K-E--------AAAT
-WMRPFH-HQEKTLGPKAVHRALVTFHEFNVWHQVAYTVTNETLLEVFAGK---SHLHIVDVGIIKGLQWPI
LIDALSNRQGG-PPSKLRITTIRHQN-FDAQNAA-------QNNQVDKDSADFMKRLVTFAQVLGLDCELDM
YVG-PLESITKEDLKLE-EGEVLAVCCQFRLHRLSNLLSRHN----VN------------PQLSPRDAFLEF
LFTLKPSVLVISENDVDMLSE---DFLTRFKEVISFWWVFFESTHLAFRGREPEAQQIVEYEASMIMLNG-I
A----------CEGVERI----ERNDRYENWMSRIRRAGFAPMCISEDTKKTVQVLLQNIE-SEHWSVM---
YT--ANTNCVNLSWKDQPVNFTSLWK
>PSEEL1_QKQO_12357 1-366 1-366 1-366 5-370
ALQLLNLCAAAIASENITWTQHLMWVLNDLASVGGDVNQRFAAYGLRALYMRVTNQ-V-E--------AIET
-FLRPRHHDQEIQFGPKMVHRALEKFHEHVPWHQNSYSASSQTLLEVCAGK---SRLHLIDIGAGKAIEWPI
FIDALVSRPGG-PPSILRITMIKDRR-KEEQNMN-------AAKSGNSEATDSMTRLVKFARVLGLHVEVNV
VGK-ALECVTREDLRLA-HGEILAVVCQFRLHRLSDEVTDG---P-RNS-P---LSN---SFLTPRDEFLDF
LFSLNPHVFIMSDNDTDSSAL---EFLPRFQSGMTFWWLLFESMDLGYAGRDSQERQIVEYEAGSMMLNM-V
A----------CEGIARI----ERNEPNSRWSRRIQRAGFVPKDMSDEAKKVCQTLVQNH------------
--------------------------
>PSEEL1_QKQO_6086 1-389 1-389 1-389 8-396
AEQLLNLCAGAIASKNIGRTQHLMWVLNELASFFGDGNQRLAAYGLKALFCKITGG-K-E--------AAAT
-WMRPFH-HQEKTLGPKAVHRALVTFHEFNVFHQVAYTVTNETLLEVFAGK---SHLHIVDVGIIKGLQWPI
LIDALSNRQGG-PPSKLRITTIRHQN-VDAQNAG--------NNQVDADSADFMKRLVTFAKVLGLDCELDM
YVG-PLEFITKENLKLE-EGEVLAVCCQFRLHRLSNLLSSPD----A--------------TLSPRDAFLEF
LFTLKPSVLVISENDVDMLSE---DFLTRFKEVISFWWVFFESNHLAFNGKEPEAQQIVEYEASMILLNG-V
A----------CEGAKRI----ERNDRYENWMSRIRRVGFAPMCISEDTKKTVQVLLQNTE-SEHWSVS---
YT--ANTNSVNLSWKDQPVNFTSLWK
>PSEEL1_QKQO_8527 1-393 1-393 1-393 5-397
AEQLLNLCAAAIASKNISRTQHLMWVLNDLASVVGDANQRFAAYGLRALFCRITGR-M-E--------AAAT
-FMRPRHHDQEVSFGPKTVYRALVKFHEYVPWHQNCYNTTCQTLLEVCAGK---SRIHLVDIGAGKGIEWPI
FIDALVSRSGG-PPSLLRMTILRDVR-REQLNMS-------TAKIVNSEAADFMTRLVKFASLLGLHVEVNR
VQK-PLESVTREDLKIR-EGEILAVVCQFRLHRLSEEPPAR------ES-K---AIL---PRLSPRDEFLET
IYKMQPHVFILSDNDSDHCSH---DFLTRFQNCVAFWWTCYESMDIGYAGRDPEERQILEYEGSMMLLNT-V
A----------CEGAARI----ERNETYAEWQRRITRAGFVPRVLSEETKKASQNLIASH--SEFWDVD---
F---MG-NMVSLRWRKQPTTFMSVWK
>RACEL1_ABCD_11269 1-393 1-393 1-393 7-399
AEQLLNLCAGAIASRNIGRTQHLMWVLNELASFTGDGNQRLAAYGLKALFCKITKG-K-E--------AAAT
-WMRPFH-HQEKTLGPKAVHRALVTFHEFNLFHQVAYTVTNETL-EVFAGK---SHLHIIDVGIIKGLQWPI
LIDALSNRQGG-PPSKLRITTIRHQN-ADAKLS---------SNQVDKDSQDFMNRLVTFAKVLGLNCELDM
FVG-PLESITKEDLKLE-DGEVLAVCCQFRLHRLSNLVSPAT----RYN-----PNP---SQLSPRDAFLDF
LATLKPIVLVISENDVDMLSE---NFLTRFKEVVSFWWVFFESTYKAFRGREPEAQQIVEYEGSMIMLNG-I
A----------CEGAERI----ERNDRHENWMSRIRRVGFAPMCISEDTKKTVSVLLQNTE-SECWGVS---
YT--HNTNCVNMSWKNQPVNFTSLWK
>RACEL1_ABCD_9266 1-394 1-394 1-394 5-398
AEQLLNLCAAAIASQNISRTQHLMWVLNDLASVVGDANQRFAAYGLRALFCRITGR-M-E--------AAAT
-FMRPRHKEQEVSFGPKTVHRALVKFHEYVPWHQHCYTVTSQTLLEVCAGK---SRLHLIDIGAGKGIEWPI
FIDALVSRSGG-PPSILRMTMIRDLR-REELNMR-------TAKSANSEAADFMTRLVKFASLLGLHVEVNK
VQK-PLECVTREDLRLR-DGEFLAVVCQFRLHRLTEEPPAR------QS-P---SSP---QRLSPRDEFLDF
LYKLEPDVFIQSDNDSDHCSH---DFLTRFQGAMGFWWRCFEAIDTGYNGRDPEERQIIEYEGAMMMLNM-V
A----------CEGIARI----ERNESYPQWNRRIRRAGFVPRDLSEETKKASQNLVANH--SEFWDVA---
F---QESNMVSLQWRKQPTTFTSVWK
>RACVA1_RDOO_11382 1-394 1-394 1-394 5-398
AEQLLNLCAAAIASQNISRTQHLMWVLNDLASVVGDANQRFAAYGLRALFCRITGR-M-E--------AAAT
-FMRPRHKEQEVSFGPKTVHRALVKFHEYVPWHQHCYTVTSQTLLEVCAGK---SRLHLIDIGAGKGIEWPI
FIDALVSRSGG-PPSILRMTMIRDLR-REELNMR-------TAKSANSEAADFMTRLVKFASLLGLHVEVNK
VQK-PLECVTREDLRLR-DGEILAVVCQFRLHRLTEEPPAR------QS-P---SSP---QRLSPRDEFLDF
LYKLEPDVFIQSDNDSDHCSH---DFLTRFQGAMGFWWRCFEAIDTGYNGRDPEERQIIEYEGAMMMLNM-V
A----------CEGIARI----ERNESYPQWNRRIRRAGFVPRDLSEETKKASQNLVANH--SESWDVA---
F---QESNMVSLQWHKQPTTFMSVWK
>RACVA1_RDOO_119656 1-394 1-394 1-394 7-400
AEQLLNLCAGAIASRNIGRTQHLMWVLNELASFTGDGNQRLAAYGLKALFCKITKG-K-E--------AAAT
-WMRPFH-HQEKTLGPKAVHRALVTFHEFNLFHQVAYTVTNETLLEVFAGK---SHLHIIDVGIIKGLQWPI
LIDALSNRQGG-PPSKLRITTIRHQN-ADAKLS---------SNQVDKDSQDFMNRLVTFAKVLGLNCELDM
FVG-PLESITKEDLKLE-DGEVLAVCCQFRLHRLSNLVSPAT----RYN-----PNP---SQLSPRDAFLDF
LATLKPSVLVISENDVDMLSE---NFLTRFKEVVSFWWVFFESTYKAFRGREPEAQQIVEYEGSMIMLNG-I
A----------CEGAERI----ERNDRHENWMSRIRRVGFAPMCISEDTKKTVSVLLQNTE-SECWGVS---
YT--HNTNCVNLSWKNQPVNFTSLWK
>RACVA1_RDOO_13982 1-388 1-388 1-388 5-392
AVQLLNLCASAIASQNVSRTQHLMWVLNDLASPLGDVNQRFAAYGLKALFCRITDN-T-E--------AVAT
-FARPRHSEQEISFGSDRVHRALVRFHDYVPWHQNSYTASSQTLLEVCAGK---SRLHLIDVGAGKGIEWPI
FIDALVSRAGG-PPSILRITMIRDLR-REEHKLC-------YAKSVNSEAADFMTRLVKFASVLGLHVEVNM
VTK-ALECVTRDDLRLR-NGEILAVVCQFRLHRLMEAPPGAH------------------AALSPRDEFMDF
VFKLNPHVFILSENDTDHCPE---DFLTRFQNANSFWWSFYESLDIGYNGKDAEERQILEYEAGMMMLNQ-V
A----------CEGIARI----ERNEPYPQWARRVRRVGFVAKDLSEDTKKACHTLVQNH--SQFWDVA---
F---VDTNVVSLRWRKQPTTFTSVW-
>RHYSE1_JADL_11387 1-395 1-395 1-395 5-399
ALQLLNLCAAAIASENINRTQHLMWVLNDLASVGGDVNQRFAAYGLRALYMRVTNQ-M-E--------AIQT
-FLRPRHHDQEIHFGPKMVHRALVKFHEHVPWHQNCYSACSQTLLEVCAGK---SRLHLIDIGAGKAIEWPI
FIDALVSRPGG-PPSILRITMIKDRR-REEQNMH-------TTNSVNSEAADFMKRLVKFASVLGLHVEVNV
IGK-ALECVTKEDLRLR-HGEILAVVCQFRLHRLSDEVTEV---P-RNY-P---SSG---SFLTPRDEFVDF
LFSLNPHVFIVSDNDSDHCPL---EFLPRFQTSMGFWWLFFEMLDVGYAGRDTQERQIIEYEAGSMMLNI-V
A----------CEGVARI----ERNEPYSRWSRRIQRAGFVPKDMSDEAKKVCQNLVHNH--GQLWDVV---
F---DA-NSVVLQWRKVPTTFTSIWA
>RHYSE1_JADL_4868 1-390 1-390 1-390 5-394
AEQLLNLCAAAIASKNISRTQHLMWVLNDLASVVGDVNQRFAAYGLRALFSRITGR-M-E--------APAM
-LMRPH---QDLSYGPKTVHRALVKFNEYVPWHQNCYTTTCQTLLEVCAGK---SRIHLVDIGAGKGIEWPI
LIDALVSRSGG-PPSILRMTMIRDVR-REQLNIG-------TAKLVNAEAADFMTRLVKFASLLGLHVEVNV
VQK-PLEFVTREDLKIR-EGEVLAIICQFRLHRLSEEPPAR------EN-S---AIL---PRLAPRDEFLEF
LYKLQPHVFIFSGNDSDHCSH---DFLTRFQNCVGFWWACYESMDFSYAGRDMAERQILEYEGSMMILNT-V
A----------CEGAARI----ERNEPYANWHRRIMRAGFIPRELSEESKKVSQNLIASH--NEFWDVN---
F---VG-NMVSLRWRKQPTTFTSVWK
>RHYSE1_JADL_6162 1-390 1-390 1-394 8-401
AEQLLNLCAGAIATKNIGRTQHLMWVLNELASFFGDGNQRLAAYGLKALFCKITGG-K-E--------AAAT
-WMRPFH-HQEKTLGPKAVHRALVTFHEYNVFHQVAYTVTNETLLEVFAGK---SHLHIVDVGIIKGLQWPI
LIDALSNRQGG-PPSKLRITTIRHQN-VDAQNAG--------NNQVDADSADFMKRLVTFAKVLGLDCELDM
YVG-PLESITKENLKLEEEGEVLAVCCQFRLHRLSNLLSSQD----A--------------RLSPRDAFLEF
MFSLKPSVVVISENDVDMLSE---DFLTRFKEVISFWWTFFESTHLAFKGREPEAQQIVEYEASMIMLNS-I
A----------CEGAKRI----ERNDRYENWMSRIRRAGFAPMCISEDTKKTVQVLLQNTE-SEHWSVV---
YS--ANTNCVNLSWKDQPVNFTSLWK
>ROSCA1_XWHK_2818 1-392 1-392 1-392 5-396
AEQLLNLCAAAIASQNISRTQHLMWVLNDLASVSG--NQRFAAYGLRALFCRITGR-M-E--------AAAT
-FMRPRHHDQEVSLGPKTVHRALVKFHEYVPWHQNCYSITSQTLLEVCAGK---SRLHLIDIGAGKGIEWPI
FIDALVSRPGG-PPSILRMTMIRDLR-REQLNIS-------TAKSVNSEAADFMTRLVKFASLLGLHVEVNM
VQK-PLECVTREDLKIR-DGEILAVVCQFRLHRLSEEPPAR------VS-A---AAL---PRLSPRDEFLEF
LYGLEPHVFILSDNDSDHCSH---DFLTRFQHCMSFWWLCYESMDVGYAGRDPEERQIIEYEGSMMMLNA-V
A----------CEGIARI----ERNEAYDRWHRRIMRAGFVPREVSEGAMKASQNLIATH--NELWNVA---
L---VGTNCVSLQWRKQPTTFTSVWR
>ROSCA1_XWHK_48036 1-321 1-321 1-321 1-321
------------------------------------------------------------------------
----------EKTLGPKAVHRALVTFHEFNAWHQVAYTVTNETLLEVFAGK---SHLHIVDVGIIKGLQWPI
LIDALSNRQGG-PPSKLRITTIRHQN-FVAQNAG--------NNKVDADSADFMKRLVTFAKVLGLDCELDM
YVG-PLESITKEDLKLE-EGEVLAVCCQFRLHRLSNLLSRHN----VN------------PQLSPRDAFLEF
LFTLKPSVLVISENDVDMLSE---DFLTRFKEVISFWWIFFESTHSAFRGREPEAQQIVEYEASMIMLNG-V
A----------CEGAERI----ERNDRYENWMSRIRRTGFAPMCISEDTKKTVQVLLQNTE-SEHWSVM---
YS--SNTNCVNLSWKNQPVNFTSLWK
>ROSCA1_XWHK_49235 1-388 1-388 1-388 5-392
AVQLLYLCAAAVASQNITRTQHLMWVLNDLASVVGDVNQRYAAYGLRALYMRITNQ-M-E--------AIQT
-FLRPRHHDQEIQYGPKMVHRALVKFHEHVPWHQACYAACSQTLLEVCAGK---SRLHVIDIGAGKGIEWPI
FIDALVSRAGG-PPSILRITMIKDRR-REEQNMQ-------ASKSVNSEAADFMTRLVKFAGVLGLHVEMIV
VGK-ALECVTREDLQLR-HGEVLAVVCQFRLHRLSNEVPSN-------------------NRLAPRDEFLDF
LFQLNPHVLIMSDNDADHCNN---DFLPRFQEAVSFWWAFFESMDIGYAGRDKQEREIVEYEAGSMLINK-V
A----------CEGILRI----ERNEPYERWKGRIQRAGFVAKELSEETKKVTNNLVNNH--GEFWDIV---
F---TDPNTMTLRWRKEPKTFTSVWA
>SCANE1_IRBN_13981 1-390 1-390 1-390 6-395
AEELLLECALAISSKNVVRTQHLMWVLNDLGCLTGDANQRLAAHGLKSLFCKVTGT-G-E--------AAGL
---NPTL--GQVNAGPKTVHRALLKFHDVNPWHHMVYTVANSVMIDSFEGE---EIVHVIDIGVSQGTQWPT
FIEALATRASG-PP-LLRLTVVKDDE-----------GAGTPGLPQGPSSTEFTVQLERFAKLMGIKIELHT
VVS-SLENLTRRKLGLK-EGEALAICAQFRLHRLSEANGHGELD--EIS-----PEP-GNTALSPRDKFLQF
MHELQPKVVILSENDTNHLDS---DFVTRFRPTVDYFWKFLDSTSYSFHGKQSQERQIIEYEAAMAMVNN-V
A----------CEGSRRI----ERNESHRGWTQRMERARFVPFLPREEILENIRTLVRKY--DTNWEFG---
TD--LN--CVVLLWKHQPVTFCSVWK
>SCHFA1_IGUH_13620 1-395 1-395 1-395 5-399
ALQLLNLCASAIASENITRTQHLMWVLNDLASVGGDVNQRFAAYGLRALYMRVTNQ-Q-E--------AIQT
-FLRPRHHDQEIEFGPKMVHRALVKFHEHVPWHQNCYSACSQTLLEVSAGK---SRLHLIDIGAGKAIEWPI
FIDALVSRPGG-PPSILRITMIKDRR-KEELKLN-------TDNSVHSQSMDFMTRLVKFAGVLGLHVEMNV
VGK-PLECVTKEDLRLR-HGEILAVVCQFRLHRLPDEVMEI---P-RNS-P---LSD---SFLTPRDEFIAF
LFTLNPHVFIMSDNDTDHCPR---EFLPRFQSAMSFWWMFYEMLDSGYADRDTQERQIIEYEAGSMLLNI-V
A----------CEGVARI----ERNEPYSRWSRRIQRAGFVPKAMSDEAKKVCQNLVHSH--GQFWDVV---
F---DT-NSVSLQWRKVPMTFFSVWA
>SCHFA1_IGUH_167861 1-393 1-393 1-393 5-397
AEQLLNLCAAAIASKNISRTQHLMWVLNDLASVVGDVNQRFAAYGLRALFCRITGR-M-E--------AAAT
-FLRPRHHDQEVSFGPKTVQRALVKFHEYLPWHQNCYNTTCQTLLEVCAGK---SRIHLVDIGAGKGVEWPI
FIDALVSRSGG-PPSILRMTMIRDLR-REELNIG-------TAKVVNSEAADFLTRLVKFASMLGLHLEVNM
VQK-PLECITQEDLKIR-EGEVLAVVCQFRLHRLSEEPPAR------ES-S---AIL---PRLSPRDEFLET
LYKMQPHVLILSENNSDHCSH---DFLTRFQNCMGFWWLCYESMDIGYAGRDPRERQILEYEGSMMLLNT-V
A----------CEGVARI----ERNESYANWQRRMTRAGFVPRDLSEEAKKVSQNLIASH--GDFWDLE---
F---VG-NMVSLRWRKQPTTFTSVWR
>SCHFA_IGUH_10814 1-391 1-391 1-391 8-398
AEQLLNLCAGAIASKNIGRTQHLMWVLNELASFFGDGNQRLAAYGLKALFCKITGG-K-E--------AAAT
-WMRPFH-HQEKTLGPKAVHRALVTFHEFNVFHQVAYTVTNETLLEVFAGK---SHLHIVDVGIIKGLQWPI
LIDALSNRQGG-PPSKLRITTIRHQN-VDAQNAG--------NNQVDADSADFMKRLVTFAKVLGLDCELDM
YVG-PLESITKENLKLE-EGEVLAVCCQFRLHMLSNLVSSQD----AN------------PQLSPRDAFLEF
LFTLKPSVLVISENDVDMLSE---DFLTRFKEVISFWWIFFESTHLAFKGREPEAQQIVEYEASMIMLNC-I
A----------CEGAKRI----ERNDRYENWMSRIRRAGFAPMCISEDTKKTVQVLLQNTE-SEHWSVM---
YT--ANTNCVNLSWKDQPTNFTSLWK
>SCOAQ1_BPSG_6702 1-283 1-283 1-283 2-284
AVQLLNLCAAAIASQNISRTRHLMWVLNDLASVVGDVNQRFAAYGLKALFCRVTDN-LEE--------AAAT
-FARPRHHDQVIKCGPKTVHRALVRFHDYVPWHQNCYTVSCQTLLEVCAGK---SRLHLIDIGVGKGIEWPI
FIDALVSRAGG-PPSILRITMIRDMR-REEHNLR-------NAKSVSSEAADVMTRLVKFASVLGLHVEVDI
VEK-ALELVTREHLGLR-NGEILAVVCQFRLHRLTEEVPER---P-SNA-P--ITFP---PLRSPRDEFVDF
LFQLNPHVFILSDNNSDHCPQ---DFLTRFQN----------------------------------------
------------------------------------------------------------------------
--------------------------
>SCOAQ1_BPSG_90333 1-394 1-394 1-394 8-401
AEQLLNLCAGAIASRNIGRTQHLMWTLNELASFTGDGNQRLAAYGLKALFCKITKG-K-E--------AAAT
-WMRPFH-HQEKTLGPKAVHRALVTFHEFNLFHQVAYTVTNETLMEVFAGK---SHLHIIDVGVIKGLQWPI
LIDALANRQGG-PPSKLRITTVRHQN-AGAKMS---------NNQVDKDSADFMNRLVTFAKVLGLNCELDM
YVG-PLESITKEDLKLE-DGEVLAVCCQFRMHRLSNLVPPRT----CYN-----PNP---SLLSPRDAFLEF
LATLKPSVLVISENDADMLSE---DFVTRCKEVISFWWVYFESNHAAFKGREPEAQQIVEYEGAMIMLNG-I
A----------CEGAEMI----ERNDRQENWMSRIRRVGFAPICISEDTKRTVRVLLQNTE-SENWSVT---
YT--HNTNCVNLSWKNQAVNFTSIWK
>SCOAQ1_BPSG_90499 1-394 1-394 1-394 5-398
AEQLLNLCAAAIASKNISRTQHLMWVLNDLASVVGDANQRLAAYGLRALFCRITGR-M-E--------AAAT
-FARPRHKEQEVSFGPKTVHRALVKFHEYVPWHQNCYSVTSQTLLEVCAGK---SRLHLIDIGAGKGIEWPI
FIDALVSRSGG-PPSILRMTMIRDLR-REELNMH-------TAKSANSEAADFMTRLVKFANLLGLHVEVNM
VQK-PLECVTREDLKLR-DGEILAVVCQFRLHRLSEEPPAR------QS-P---SSP---PRLSPRDEFLDF
LYKLEPHVFIQSDNDSDHCSH---DFLTRFQSAMSFWWRCYESIDIGYNGRDPEERQIIEYEGAMMLLNM-V
A----------CEGIARI----ERNESYAQWERRIRRAGFVARHLNEETKKASQSLVQNH--SEFWDVV---
F---VDSNVVSLQWRKQPTTFTSVWK
>SELMO_e_gw1.11.24.1 1-361 1-361 1-362 1-362 1 362 1 362
ALQLLNNCVQAIATNNVQRTQHLMWVLNDLGCLTGDANQRLAAYGLKALFGKIAGTPT----------AAQA
-Y----HHNLDASATAKNFHNALLKFHDLSPWYQVVYTATSGVLLDAFEGK---DAIHVIDIGHSQGTQWPT
LIEGLATRPSG-PPSVFKLTVVEDPC--------SGLG----------SGSEVKSRLERFAKVMGLNMELRM
LAT-PLHSLTRDAFAIA-KPDALAVCAHFRLNHIDS---------------------------SQRQEFLNF
VVELEPDLVIVGENDSDNTSA---DFSTVAGEVIGHFWSFLDSMSGAFKGHECEERQIMEHLFSTSVVAR-L
A--------------SGM----ELSESRESWNARMRSAGFEAEAPHDEIVETARMLVKKN--DVNWELR---
----NEDNCLVLLWKHRPVTFCSVWK
>SPHFA_0000s0603.1.p 1-387 46-432
AEQLLNLCATAIASNNLARTKHLMSVLNDLGSLTGDANQRLAAYGLRSLYCRVTCR-K-D-------SAVAS
-YLGPLR-LQVRRLGPKTVHRTLIKFHELSPWHQLIHTVSNQTLLQVFEGH---THLHVIDIGVSQGLQWPL
LIDSLVSRDSG-PP------------------------PAAGGEESDPSFEDNLNRLVKFAGLLGLNVELSI
LTE-PLESVTRQQLQLR-EGEVLAICAQFRLHRIIEDERDSGIIPPHTS---DHATSRLRHELSPRDGFLNF
LFQLQPHVLILGENDIDHLSH---DFLTRFKSVMSPWWKFFDSLHIAFQGQDVDERQILEDEVGRMMLNN-V
A----------CEGAVRI----ERCEPQISWARRLQMASFEPLNLTAETLEAVHLLLHKS--GAHWGIA---
VA----ANCVTLLWKQQATTFCSVWK
>STESU1_LNSF_10989 1-393 1-393 1-393 5-397
AEQLLNLCAAAIASKNISRTQHLMWVLNDLASVVGDVNQRFAAYGLRALFCRITGR-M-D--------VAAT
-FLRPRNHDQEVSYGPKNVHRALVKFHEYVPWHQVCYNTTCQTLLEVCAGK---SRIHLVDIGAGKGIEWPI
LIDALVSRSGG-PPSILRMTMVRDVR-REELNVG-------TAKLMNSEAADFMTRLVDFAKLLGLHVEVNM
IQK-PLECITREDLKIR-EGEVLAVVCQFRLHHLSEEPPAR------EN-G---AIL---PRLSPRDEFLET
LYKIQPHVFILSDNNCDHLSH---DFLTRFQNCVGFWWMCYECMDLGYAGRDAAERQILEYEGSMMILNT-V
A----------CEGGARI----ERNEPYANWQRRIMRAGFVPREISEESKKVSLDLIASH--TGFWDVD---
F---VG-NMVSLLWRKQPTTFTSVWK
>STESU1_LNSF_12265 1-395 1-395 1-395 5-399
ALQLLNLCASAIASENINRTQHLMWVLNDLASVGGDVNQRFAAYGLRALYMRVTNQ-M-E--------AIQT
-FLRPRHHDQEIHFGPKMVHRALVRFHEHVPWHQNCYSACSQTLLEVCAGK---SRLHLIDIGAGKAIEWPI
FIDALVSRPGG-PPSILRITMIKDRR-REEQNMN-------TANSVNSEAADFMKRLVKFASFLGLHVQVNV
VGK-ALECVTKEDLRLR-HGEILAVVCQFRLHRLSDEVTEI---P-RNT-P---LSD---SFLPPRDEFLDF
LFSLNPHVFIVSDNDANHSPL---EFLPRFQNCMSFWWLFFEMLDSGYAGRDTQERQIIEYEAGSMLLNI-V
A----------CEGVARI----ERNEPYPRWSRRIQRAGFVPKDMSDEAKKVCQNLVRNH--GQFWDVV---
F---DA-NSVVLQWRKVPMTFTSVWQ
>STESU1_LNSF_67912 1-312 1-312 1-312 1-312
------------------------------------------------------------------------
-----------------AVHRALVTFHEFNVFHQVAYTVTNETLLEVFAGK---SHLHIVDVGIIKGLQWPI
LIDALSNRQGG-PPSKLRITTIRHQN-VDSQNAG--------NNQVDADSADFMKRLVTFAKVLGLDCELDM
YVG-PLESITKENLKLE-EGEVLAVCCQFRLHRLSNLLSSPD----A--------------RLSPRDAFLEF
LFTLKPSVLVISENDVDMLSE---DFLTRFKEVISFWWIFFESTHKAFNGREPEAQQIVEYEASMIMLNG-I
A----------CEGAKRI----ERNDRYENWMSRIRRAGFAPMCISEDTKKTVQVLLQNTE-SEHWSVG---
YS--ANTNCVNLSWKDQPVNFTSLWK
>SYNPR1_GRKU_1922 1-394 1-394 1-394 7-400
AEQLLNLCAEAVASRNIGRTQHLMWVLNELASFTGDGNQRLAAYGLKALFCKITGG-K-E--------AAAT
-WMRPFH-HQEKSLGPKAVHRALVTFHEFNLFHQVAYAVTNETLLEVFAGK---SHLHIIDVGIIKGLQWPT
LIDALANRQGG-PPSRLRITTIRHQA-ADAKMN---------SNQVDKDSADFLSRLVTFAKVLGLHCELDM
YAG-PLESITKEDLKFH-DGEVLAVCCQFRLHRLSNVVAPKS----RHN-----PNP---SLLCPRDAFLEF
MATLKPNVLVISENNADMLSN---NFLTRFKEVVSFWWVFYESTHKAFRGREPEAQQIVEYEASMIMLNG-I
A----------CEGAERI----ERNDRHENWMSRFRRVGFQPMCISEDTKKTVSHLLQNTE-SEHWGIS---
YT--HYTNCVNLSWKNQPVNFTSLWR
>SYNPR1_GRKU_3277 1-399 1-399 1-399 5-403
AVQLLNLCAAAIASENISRTQHLMWVLNDLASAHGDVNQRFAAYGLKALFFRITDN-P-E--------AAAT
-FARPRHIEQEISFGADRVHHALVRFHDHVPWHQNCYTVSSQTLLEVCAGK---SRLHLIDIGAGKGIEWPI
FIDALANRTGG-PPSILRITMIRDLR-REEHKMR-------YAKSVNSDAADFMTRLVKFASVLGLHVEVNM
VTK-ALECVTRDDLRLR-NGEVLAVVAQFRLHRLMEEVP-----P-ESM-LRAGGGA---PALSPRDMFLDF
VFALSPHVFILSDNNVDHCSA---DFLTRFHNACAYWWLLYESMDIGYNGKDAEERQIIEFEAGKLWLNQ-V
A----------CEGIARI----ERNETYENWVRRVRRAGFVPKNISDDTRKACHALVQNH--SEFWDVAGAD
A---ENPNMICLRWRRQPTTFTSIW-
>SYNPR1_GRKU_677 1-395 1-395 1-395 8-402
AQQLLNLCAGAIAERNIPRTEHLMWVLNELASFMGDANERLAAYGLKALFCRITQG-T----------SEAT
-YLRPFH-HQEKQLGPKAVHKALVTFHEFNPWHQISYTVTNEALMDEFAGK---SHLHIVDIGLMKGLQWPT
LIDALANRPGG-PPTKLRITTLRHHD-NWAPFNQ--------YDQVDAESADFMRRLVTFAKVLGFNCELNF
YAG-PLERFREEDLKLE-KGETLAVCCQFRLHRITNLVSPQA----RQ-------RN---PYRTPRDDFLDF
VHSLKPSLLVVSENDADMLSE---DFPTRFKETMRLWWSFFDSTDLGFKGKEPHDRGIVEYEGSMILQNA-V
A----------CEGRERI----ERNDLQENWIKLIRRAGFVPTPISEDIKKAVKLQMQRTDSSDHWSVS---
YSILGTTNCVNLLWKEDTTVFTSLWK
>TAKLE_CCG002422.1 1-225 1-225
------------------------------------------------------------------------
------------------------------------------------------------------------
-----------------------------------------------------MDRLVKFANLMSLNVELNR
VVG-SLETITREDLNLR-EGEVLAVCALFRLHRLSDEIDVSTKAPPNGV-----ISP-S-KASSARDAFLHF
LRGLEPHVLILSDNDTDHHSP---DFLPRFHNVTRYFWKFLDSSSAAFHGQDSEDRQIIEYEAAMTMLNN-V
A----------CEGTARI----ERNETHVGWERRMEIVGFAQVLPGKEIMETVHLLLQKY--GTNWDFS---
VD--GN--SVALMWKHQPVTFCSVWK
>TAKLE_CCG006367.2 1-396 170-565
AEQLLTLCATAIASKNIVRTQHLMWVLNDLASLTGDANQRLAAYGLKALFCRITSG-D-E--------SVAS
-YDMRLAINQVGTLGPKTVHRALLKFHEVNPWHQMVYTVANASLLQSFVGH---SHLHVIDIGVSQGTQWPL
FIDALVTRVSG-PPALLRITTLKDQG-----------TPLTADAQMSSSSGEFTDRLVKFANLMGLNVELDT
VVG-SLETITRENLNLR-KGEVLAVCAQFRLHRLSDEIDVSTEAPPNGV-----ISP-S-KASSPRDAFLHF
LRELEPRVLILSDNDTDHLSP---DLLPRFHNVTRYFWKFLDSSSAAFHGQDSEDRQIIEYEAAMTMLNN-V
A----------CEGTARV----ERNETHVGWGRRMERVGFVQVLPCKEILDTVHLLLQKY--GANWDFS---
VA--GN--SVALMWKHQPVTFCSVWK
>TETPE1_HVBQ_23174 1-395 1-395 1-395 4-398
AEQLLNLCAAAIASNNIGRTQHLMWVLNDLGSYTGDTNERLAAHGLKALFCRISNG-K-E--------AAAT
-YVRPLH-HQEFTLGPKVVHRALVKYHEYNPWHQCSYVVTNQTLLEVFAGK---SRLHILDLGVIKGIQWPC
FIDALVSRPGG-PPSLLRITSIRDQR-KGSIHFM-------RTGQVESEHKEFMNRLVKFAKLLGLRLELEM
ILA-PLECITREDLKLK-EGEVVAACVQFRMHRVSTDVDTTSS---ISR-----TTE---SRLCSRDELLSF
LFKLEPNVLIVSDNDDDHCSQ---DFLERFQKVTAFWFDYFDAMNVSFDGRDPEIQQIVEYEGAMMMLNQ-V
A----------CEGAARI----ERNETRDTYMQRIMRAGFLPMDISEEAKKAAQTLIQKS--TGPWTVT---
Y---SDSNVVNLLFRNKPLVFSSVWK
>THUDE1_EEMJ_38522 1-310 1-310 1-310 1-310
------------------------------------------------------------------------
-------------------HRALVTFHEFNVFHQVAYTVTNETLLEVFAGK---SHLHIVDVGIIKGLQWPI
LIDALSNRQGG-PPSKLRITTIRHQN-VDAQNAG--------NNQVDADSADFMKRLVTFAKVLGLDCELDM
YVG-PLESITKENLKLE-EGEVLAVCCQFRLHRLSNLLSSPD----A--------------RLSPRDAFLEF
MFTLKPSVLVISENDVDMLSE---DFLTRFKEVISFWWVFFESNHLAFKGREPEAQQIVEYEASMIMLNG-V
A----------CEGAKRI----ERNDRYENWMSRIRRAGFAPMCISEDTKKTVQVLLQNTE-SEHWSVT---
YS--ANTNCVNLSWKEQPVNFTSLWK
>THUDE1_EEMJ_8401 1-395 1-395 1-395 5-399
ALQLLNLCASAIASENITRTQHLMWVLNDLASVGGDVNQRFAAYGLRALYMRVTNQ-M-E--------AIQT
-FLRPRHHDQEIHFGPKMVHRALVKFHEHVPWHQNCYSACSQTLLEVCAGK---SRLHLIDIGAGKAIEWPI
FIDALVSRPGG-PPSILRITMIKDRR-REEQNMN-------TANSVNSEAAEFMKRLVKFASVLGLHVEVNV
VGK-ALECVTKEDLRLR-HGEILAVVCQFRLHRLSDEVTEV---P-RNS-P---LSD---SFLPPRDEFLDF
LFSLNPHVFVVSDNDSDHCPL---EFLPRFQNCMSFWWLFYEMLDSGYAGRDVQERQIIEYEAGSMMLNM-V
A----------CEGVARI----ERNEPYSRWSRRIQRAGFVPKDMSDEAKKVCQNLVRNH--GQFWDVV---
F---TA-NSVCLHWRKVPLTFTSVWA
>THUDE1_EEMJ_8694 1-394 1-394 1-394 5-398
AEQLLNLCAAAIASKNISRTQHLMWVLNDLASVVGDVNQRFAAYGLRALFCRITGR-M-E-------VAGAS
-FLRPRHHDQEVSYGPKNVHRALVKFHEYLPWHQNCYNTTCQTLLEVCAGK---SRIHLIDVGAGKGIEWPI
LIDALVSRSGG-PPSILRMTMIRDVR-REELNIG-------TAKLMNSEAADFMARLVKFASLLGLHVEVNL
VQK-PLECVTREDLKIR-EGEVLAVVCQFRLHHLSEEPPAR------EN-S---AML---PRLSPRDEFLET
VYKLQPHVFILSDNNCDHSSY---DFLTRFQNCVGFWWMCYEAMDICYAGRDPAERQILEYEGSMMMLNT-V
A----------CEGGARI----ERNEPYAKWQRRVTRAGFVPRELSEEAKKVSQNLIASH--SEFWDVE---
F---FG-NMVSLRWRKQPVTFTSVWK
>TIMAU1_ZQRI_11021 1-394 1-394 1-394 7-400
AEQLLNLCAGAIASRNIGRTQHLMWVLNELASFTGDGNQRLAAYGLKALFCKITKG-K-E--------AAAT
-YIRPFH-HQEKTLGPKAVHRALVTFHEFNAWHQVAYTVTNETLLEVFAGK---SHLHIVDVGIIKGLQWPI
LIDALSNRQGG-PPSKLRITTIRHQN-NDAQNPN--------NNQVDADSADFMRRLVTFAKVLGLDCELNM
YVG-PLESITKEDLKLQ-DGEVLAVCCQFRLHRLSNMVPPKS----AKS------QT---PQLSPRDAFLDF
LSTLKASVLVISENDADMLSE---DFVTRFKEVISFWWIFFASTHHAFRGREPEAQQIVEFEASMIMLNG-I
A----------CEGVERI----ERNDRHENWMSRIRRAGFVPMCISEESKKTVQVLLQNSD-SEHWSVT---
YT--SNTNCVNLSWKDQPVNFTTLWK
>TIMAU1_ZQRI_15078 1-386 1-386 1-386 5-390
AVQLLNLCAAAIASSNINRTQHLMWVLNDLASVGGDVNQRFAAYGLRALFCRITGRLM-E--------AAAS
-FLRPRQHDQETGFGPKTVHRALVKFHEHVPWHQNCYSITSQTLLETCAGK---SRLHLIDVGAGKGIEWPV
FIDALVARSGG-PPSILRMTMIRDLR-REQYKMI-------TAKPADSEASDFMTRLVKFANLLGLHLEVNM
VQK-PLECVTREDLRLR-DGEILAVVCQFRLHRLSDEVIPE-------------------TQLSPRDEFLDF
LYTLEPHVFIHSDNDWDTCSP---DFLTRSQSAM---WNCFDCMDVAYNGRDREERQIIEYEGAMMMLNT-V
A----------CEGIARI----ERNETFQLWKRRIKRAGFVARDLSDEARKVSLNLVQSH--NEFWDVE---
F---VDPNVATLMWRKQPTTFTSVWK
>TIMAU1_ZQRI_68098 1-389 1-389 1-389 5-393
AEQLLNLCAAAIASQNISRTEHLMWVLNDLASVAGDANQRFAAYGLKALFCRVSDR-N-E--------AAKT
-WLRPRHHDQEIHFGPKIVHRALVKFHEYVPWHQNCYTASCQTLLEVCAGK---SRLHLIDIGAGKGIEWPI
FIDALVGRAGG-PPSILRLTMIRDLR-REEHNMH-------TTKSVNSEAADFQTRLVKFASLLGLHVEVNM
VTK-ALELVTREDLRLR-NGEVLAVVCQFRLHRLIEEVPEL---------------P---SSLSPRDEFIDF
LFQLNPNVLILSENDSDHCPL---DFLTRFQNAIGFWWLFYESLDLGYKGKSPEERQILEYEAGTMVLNM-V
A----------CEGIARI----ERNEPFTHWVSRFTRAGFVPKDLSEETKKICQALLLNH--CEFWDVA---
F---VEPNMVSLRWRKQPTTFTSVWV
>VITVI_01016753001 1-375 1-375 1-375 1-375 1 375 1 375
AEQLLNPCATAITAGNLSRVQHLLYVLHELASSTGDANHRLADHGLRALSHHLSSS----VSVGPITFSSTE
---------------PRFFQRSLLKFYEVSPWFAFPNNIANTSILQINGVPSRSRNLHILDIGVSHGVQWPT
LLEALSRRSGG-PPPLVRLTVIAATS-DNDQNTE-------TPFSIAPPGDNFSARLLSFAKSMNINLQINR
LDNHPLQSLSPQLIDTSPD-ETLIVCAQFRLHHLNHNTPDE------------------------RTEFLKV
LRKLEPEAVILSENNMDCSCTNCGDFATGFSRRIEYLWKFLDSTSAAFKGRESEERRVMEGEAARAL-----
--------------TNPG----EMNEGKEKWCERMRGVGFAGEVFGEDAIDGARALLKKY--DSNWEMR---
VE--EKDGCVGLWWKGLPVSFCSLWR
