# Supplementary material for: Evolution of the Symbiosis-Specific GRAS Regulatory Network in Bryophytes
Source: Front Plant Sci. 2018 Nov 6;9:1621. doi: 10.3389/fpls.2018.01621 (PMC6232258; doi:10.3389/fpls.2018.01621)
Supplement: Supplementary file 4 [file Data_Sheet_2.FASTA]

>PELCF1_PIUF_8624 1-181 1-181 1-181 1-181
----------------------------------------MQRVAACFCEGLQFRI-----EGVK-------
---------GPEKSFEPQNDSLTAFQ--VLHEVSPYVKFAHFTANQAILEAFEGERRVHIMDYDILEGIQWP
SLMQALACRPGGP--PHLRITALCRPHVK------RALAMTQETGKRLSEFAATLNVPFSFHQVRIDNE-DE
FRPTLLKQVKGEALAVNCMLHLPHMPHRSKKPVASFM-----------------------------------
------------------------------------------------------------------------
------------------------------------------------------------
>RICNA1_WJLO_32437 1-200 1-200 1-200 1-200
------------------------ILIRLKELVS-RSGSTMQRVAACFCEGLQCRI-----EGVNIISP---
---------DIRMSTESQNDSLSAFQ--VLHEVSPYIKFAHFTANQAILEAVEGEKRVHIIDYDILEGIQWP
SLIQALACRAGGP--PHLRVTALSRSHVK------RALATTQETGKRLTEFAQTFNIPFSFHHVRIDNK-EE
LRPTLLKQVKGECLAVNCMMHLPHMPHRSKKSLTSFL-----------------------------------
------------------------------------------------------------------------
------------------------------------------------------------
>MARPOtr_c375_g1_i1_3 1-237 1-237 1-237 1-237
------------------------------------------------------------------------
------------------------------------------------------------------------
---------------------ALCRPHVK------RALAVTQETGKRLTEFAATFNIPFSFHQVRIDNE-DE
LRPTLLKQVKGECLAVNCMVHLPHMPHRSKKAVTSFLRAVHRLSPKVLTLVEEELSC--SSSTFVSHFFEAL
HHYSAIFDSLEASLSSESKGRQLVERIFLAPRITGLMTSSN--TDSNPA-GASSSSGG-LCEG-DGGVHWHS
LAQTEGFHPVPLSVYNLCQAKLLLGLF--SDGYKVEEE--QNRLLLGWRSKILLGASIWQ
>CONCO1_ILBQ_43069 1-295 1-297 1-299 1-299
------------------------------------------------------------------------
-------------------------------------KFGHFTANQAILEAFEGERRVHIIDYDILEGIQWP
SLMQALACRAGGP--PHLRVTALCRPHVK------RALAMTQETGKRLTEFAQTFNIPFSFHQVRIDNE-DE
LRPTLLKQVKGECLAVNCMVHLPHMPHRSQKAVTSFLRAVHRLSPKVVTLVEEELSC--SSSTFVGHFFEAL
HHYSAIFDSLEASLSSESKGRQLVERIFLAPRITSLMTSSNNSTNTPPAAGGSASSGGSVCRSTEGAVHWHS
LAQTEGFHPVPLSVYNLCQAKLLLGLF--SDGYKVEEE--QNRLLLGWRSKVLLGASIW-
>BAZTR1_WZYK_16775 1-265 1-265 1-265 46-310
LVHLLLAGAEAVGNSNI--DLATVVLVRLKELVS-RSGSTMQRVAAYFSEGLQYRI-----EGVK-------
---------GSEKAFEPQNESLSAFQ--VMHEVSPYIKFGHFTSNQAILEAFEGERRVHIVDYDILEGIQWP
SLMQALACRPGGP--PHLRITAVCRPHVK------RALAMTQETGKRLTEFASSFSIPFSFHQVRIDNE-DE
FRPTLLKQVKGECLAVNCMLHLPHMPHRSTKAVSSFMKGIHKLSPRVLTVVEEELSC--SAPTFVNHFFEAL
HHYSAIFDSLEASL----------------------------------------------------------
------------------------------------------------------------
>PLAAS1_NWQC_151318 1-293 1-293 1-293 1-293
------------------------------------------------------------------------
------------------------------NEVCPYIKFGHFTANQAILEAFEGERRVHIMDYDILEGIQWP
SLMQALACRPGGP--PHLRITAVCRPHVK------RALAMTQETGKRLTEFAASFSIPFSFHQVRIDNE-DE
FRPTLLKQVKGECLAVNCMLHLPHMPHRSTKAVASFMKAIHKLSPRVVTLVEEELSC--IAPTFVSHFFEAL
HHYSAIFDSLEANLSVESKGRQLVERIYLAPRITNLLTSSC--NSENPLKGMLGDSYE--------SIHWHS
LAQAAGFQSKPVSMYSMCQAKLLLGLF--NDGYKVDED--NNRLLLAWRSKTLMAASVWH
>CALFI1_RTMU_18270 1-324 1-324 1-324 1-324
-------------------------------------------------EGLQYRI-----EGVK-------
---------GSEKAFEPQNESLSAFQ--VMHEVSPYIKFGHFTANQAILEAFEGERRVHIMDYDILEGIQWP
SFMQALACRPGGP--PHLRITAVCRPHIK------RALAMTQETGKRLTEFAASFSIPFSFHQIRIDNE-EE
FRPTLLKQVKGECLAVNCMLHLPHMPHRSTKAVASFTKVVQKLNPRVFTLVEEELSC--SAPTFVSHFFEAL
HHYSAIFESLEATLSIQSKGRQLIERIFLAPRITNLLTSSCC-NSSTGEEGAAELNGG--------PIHWHS
LAQAAGFHNKPISVYNLCQAKLLLGLF--NEGYKVEEE--NQRLLLSWRSKPLMAASVWQ
>MICMAtr_c3922_g1_i1_2 1-365 1-368 1-371 1-371 1371 1371
LVHLLMAGAEAVARRDL--DLASVILVRLKDMVS-CSGNTMQRVVAYFIQGLERQI-----EGSKRVDN---
-----------AGNIKSQGDILAAFQ--ILHEIFPYIKFGHFTANQAILEAVQGANRVHIVDFEIMEGIQWP
AFMQALVSRKGGP--PELHITALCRAQWE------HGLAMVQKTGKRLSEFASALDLSFSFSLLKIDND-EG
FNANKLKLVGGEALVVNCMVHLPHMPRRTKAAVTSFLQGLQKLSPTIITLVEEELSC--STTAVASYFFEAL
YHFHAICDSLEACLPVEVEARMLVERVFLVPRIESAVAMS----------GSLSRMEV---SDK---YKWST
VMHSAGFKLLPLSFQNQSQARLLLGLH--KDGFKLEER--SHYLVLGWQSKPLFSASVWI
>MEDTR_NSP2_3g072710.1 1-382 1-382 1-384 1-384 1384 1384
LVHLLMAGAEALTGSTKNRDLARVILIRLKELVSHANGSNMERLAAHFTEALHGLL-----EGAGGAHNNHH
HHNNNKHYLTTNGPHDNQNDTLAAFQ--LLQDMSPYVKFGHFTANQAIIEAVAHERRVHVIDYDIMEGVQWA
SLIQSLASNNNG---PHLRITALSR----TG-TGRRSIATVQETGRRLTSFAASLGQPFSFHHCRLDSD-ET
FRPSALKLVRGEALVFNCMLNLPHLSYRAPESVASFLNGAKTLNPKLVTLVEEEVGSV--IGGFVERFMDSL
HHYSAVFDSLEAGFPMQNRARTLVERVFFGPRIAGSL--G--------------RIYRT--GGEEERRSWGE
WLGEVGFRGVPVSFANHCQAKLLLGLF--NDGYRVEEVVGSNKLVLDWKSRRLLSASLWT
>SELMO_e_gw1.18.138.1 1-363 1-363 1-363 1-363 1363 1363
LVHLLLGAAEATVCGET--DLAIAIIDRLKSCCSTQSGTTMQRIAAYFRDALNCRL-----HGLKFF-----
------------SRTESQFDTVGAFH--VLHEICPYIKFGHFSANQAILESVAGEQRVHIFDFDITDGVQWP
SLMQSLALRAGGP--PQLKITALYRPNSK------GALSTTQETGKRLAACARQFNVPFVFNQVRVDGESEE
FLSSSLKLIQGEALVVNCMLHLPHMSCHSRDAVRFFLGKMAALRPRVLAIVEEDLSC--TSTTFTGRFHEAL
YHYSTLFDSLEATLASEDEMRSLVERVFLGPRIKNTVTSAVSR---SPLE--------------KEANRWSG
LAEAVGFQQRSFSSYNRCQARLLVGLF--QDGHQIQED--EDTMLLCWKSRPLIAASVWS
>MARPA1_my_12055_IHWO 1-371 1-371 1-371 17-387 1387 2388
LVHLLLAGAEAVASMNI--DLATVILVRLKELVS-RSGSTMQRVAAYFCEGLQ-RI-----EGVR-------
---------GPDRVAESQNDSLSAFQ--VLHEVSPYIKFGHFTANQAILEAFEGERRVHIIDYDILEGIQWP
SLMQALACRTGGP--PHLRVTALCRPHVK------RALAMTQETGKRLTEFAATFNIPFSFHQVRIDNE-DE
LRPTLLKQVKGECLAVNCMVHLPHMPHRSKKAVTSFMRAVHRLSPKVLTLVEEELSC--SSSTFVSHFFEAL
HHYSAIFDSLEASLSSESKGRQLVERIFLAPRITSLMTSSN--TD-NPA-GGSSNSGG-MCEG-DGGVHWHS
LAQTEGFHPVPLSVYNLCQAKLLLGLF--SDGYKVEEE--QNRLLLGWRSKILLGASIW-
>TAKLE_CCG009799.1 1-372 375-747
LVHLLLASAEAIACRHV--DLASVILDRLKDLVS-RTGSTMQRVAAYFSEGLQNLV-----DGSR---G---
---------ASESKFEAQLEVLGAFQ--VLHEVSPYIKFGHFTANQAILEACEGERRVHIIDYDIMEGIQWP
SLMQALACREGGP--PHLHITALCRAGAK------RALVSIQETGKRLSEFAASLDIPFSFHPARIDTE-SQ
FRPSLLRLVKGEALIVNCMVHLPHMPHQSMTSVSTFLKSMQILQPRLLTLVEEELSC--QTPTFVSQFFEAL
HHYSALFDSLEACLSSESRGRILVERIFLAPRIASIVAAGNSPHNQNWLTGEGHENQG--------KQNWCS
LAQGAGFCPVQLSIYNTSQAKHLLALF--GDGYNLDKD--GGRLLLGWRAKPLIAASAWS
>LOTJA_chr1.CM1976.90.r2.m 1-377 1-377 1-377 1-377 1377 1377
LVHLLMAGAEALTGANKNRELARVILVRLKELVSHTDGTNMERLAAYFTEALQGLL-----EGAGGAYN---
--SSSKHHVIGGPHHEPQNDALAAFQ--LLQDMSPYVKFGHFTANQAIVEAVAHERRVHIVDYDIMEGVQWA
SLMQALASNPNG---PHLRITALSR----SG-VGRRSMATVQETGRRLTAFATSLGQPFSFHHCRLESD-ET
FRPAGLKLVRGEALVFNCMLNLPHLTYRSPNSVASFLTAAKALRPRLVTVVEEEVGSA--LGGFVERFMDSL
HHFSAVFDSLEAGFPMQGRARALVERVFLGPRIVGSL--A--------------RIYRTG-GGGEERGSWGE
WLRAAGFSGVAVSSANHCQSNLLLGLF--NDGYRVEE-LGSNKLVLHWKTRRLLSASLWT
>VITVI_01008901001 1-378 1-378 1-378 1-378 1378 1378
LVHLLMAAAEALTGVNKSRDLARVILVRLKELVSPTDGTNMERLAAYFTDALQGLL-----EGAGAKHM---
--IGNGHHRDDHHHHHHQSDVLAAFQ--LLQDMSPYVKFGHFTANQAILEAVSKERRIHIVDYDIMEGIQWA
SLMQALVSRKDGPPAPHLRITALSR----GG-GGRRSIGTIQETGRRLTAFAASIGQPFSFHQCRLDSD-ET
FRPSALKLVRGEALIINCMLHLPHFSYRAPDSVASFLSGGKTLKPKLVTLVEEEVGPTG-DGGFVGRFMDSL
HHYSAVYDSLEAGFPMQGRARALVERVFLGPRIAGTL--G--------------RIYRG--RGGQEGGSWGE
WLDGAGFRGVGISFANHCQAKLLLGLF--NDGYRVEE-LANNRMVLGWKSRR--STYCWW
>METCR1_10215_NRWZ 1-367 1-367 1-368 17-384 1385 3387
LVHLLIAGAEAVSNSNA--ALATTIFARLNDLVS-RTGSSMQRVAAYFSDALQSRN-----ERET-------
---------ILETVFEPQNESLSAFQ--VLHEVTPYIKFGHFTANQAILETFQKEKRVHIIDFDILEGIQWP
SLMQALACRSGGP--PHLRITALCRPHLR------RSLAMTMETGKRLSEFATNFKIPFAFHLVRVDNE-ED
VHPSMLRQVRGECVAVNCIVQMPHMSYKSRRAVTSFLKAVQRMSPKVLTLVAEELSC--SSPTFSSHFFDAL
HHYSAIFDSLDVILHDQSKGRQLVERIFLAPRIMSMMTSTNS--------GGQDAIQS---EN-ESSNQWHS
LAQGAGFYPVPLSTYNQSQAKLLLGLF--NDGFKVEDS--SCRLLLSWRSKVLLGASVWH
>MEDTR_5g058860.1 1-381 1-382 1-382 1-382 1382 1382
LVHLLMAAAEALTGTNKSHHLAQVILIRLKDLVSSTHGTNMERLAAYFTDALQTLL-----NGT--------
--DCGGHHKLCLLTGPHQTDILSAFQ--LLQDMSPYVKFAHFTANQAILEAVTHERRVHIVDFDIMEGAQWA
SLIQSLSSRKEGLPGPHLRITALSRNKERNG-RSRSSFATVQETGRRLTTFAASVGQPFTFHQCRLESD-ER
FRTSSLKLVRGEALVFNCVMHLPHLSYRASDSIASFLNGAKELGTKLVTLVEEEVGPIT-DAGFVGLFMDSL
HRYSAMYDSFEAGFPMNKWARSLVEQVFLGPRIMGSV--A--------------QLYMTGEEEEQERGSWGE
WLGVEGFRGVNISYGNHCQAKLLLGLF--NDGYRVEE-LGNNKLVLGWKSRRLLSASVWT
>SCANE1_IRBN_165162 1-367 1-367 1-367 16-382
LVHLLLAGVEAVAGSNG--DLATVILVRLKELVS-RNGSTMQRVAAYFSEGLQYRI-----EGVK-------
---------GSERAFEPQNESLSAFQ--VMHEVSPYIKFGHFTANQAILEAFEGERRVHILDYDILEGIQWP
SLMQALACRPGGP--PHLRITAVTRPHVK------RALAMTQETGKRLTEFASTFNIPFSFHQLRIDNE-DE
FRPTLLKQVKGECLAVNCMLHLPHMPHRSTKAVASFMKAIHKLSPRVLTLVEEELSC--AAPTFVNHFFEAL
HHYSAIFDSLEATLSVESKGRQLVERIFLAPRITNLMTSSC--ISEGFL-GGTSETDG--------SIHWHS
LAQAAGFQSKPISMYNLCQAKLLLGLF--NDGYKVEEE--NKRLLLAWRSKTLMAASVW-
>SELMO_e_gw1.6.238.1 1-362 1-365 1-370 1-370 1370 1370
LFHLLLAGAEAMFSQAL--DLAKVILFRLRELTSSSSGPVFQRLALYFTEALQSLL-----DGARITK----
---------VASSCSMSYLDSITAFQ--ALHEASPYIKFGHYVANQAILEAIGDDKRVHILDYDVTLGIQWP
SLMQALALREGGT--PHLRITAVYRPHSR------HQLANFQETKERLMECAAAFKIPFSFHQAKVEDD-ED
SKLVGLKLIKGETLIVNCMLHLLHVPHKSPSSVLSFLKSVQKFSPRLVTFVEEEVSCLS-APNTVDKFFQAL
HHYSAMLDSLEASL-CETTAHILVERAFLATRIKTALIAHHHA---------------------HSKVEWSS
LLHSAGFHRVSLSRRNICQARLLLGLF--KDGYQLKEH--HEKLLLSWKSRPLIAASAWT
>ODOPR1_130152_YBQN 1-368 1-368 1-368 1-368 1370 9378
LVHLLLAGAEAVAGSNV--DLATVILVRLKELVS-RNGSTMQRVAAYFSEGLQYRI-----EGVK-------
---------GSERAFEPQNESLSAFQ--VMHEVSPYIKFGHFTANQAILEAFEGERRVHILDYDILEGIQWP
SLMQALACRPGGP--PHLRITAVTRPHVK------RALAMTQETGKRLTEFAATFNIPFSFHQVRIDNE-DE
FRPTVLKQVKGECLAINFMLHLPHMPHRSTKAVASFMKAIHKLSPRVFTLVEEELSC--ASPTFVNHFFEAL
HHYSAIFDSLEATLSVESKGRQLVERIFLAPRITNLMTSSC--TSEGLL-GGTSETNG--------SIHWHT
LAQAAGFQSVPLSMYNLCQAKLLLGLF--NDGYKVEEE--NKRLLLAWRSKTLMAASIWH
>METCR1_10200_NRWZ 1-367 1-367 1-367 17-383 1384 3386
LVHLLIAGAEAVSNINV--DLATTIFARLNDLVS-RTGSSMQRVGAYFSDALQSRN-----EREV-------
---------VPESVFEPQNESLSAFQ--VLHEVTPYIKFGHFTANQAILEAFEKEKRVHIIDFDILEGIQWP
SLMQSLACRSGGS--PYLRISALCRPRMR------RSLAMTMETGKRLSEFATTFKIPFAFHVVRIDDE-ED
VHPSMLRQVRGECLAVNCMVHMPHMPYKSNKSVTAFLKAVKRMTPKVVAVVAEELSC--SSPKFTGHFFDAL
HHYSAVFDSLDVTLDGQSKGRQLVERIFLAPRITSMMTSANS--------GGPDSIEN---EN-ESSIQWHS
LAQAAGFHPVPLSVYNQCQAKLLLGLF--NDGFKVEES--NLRLLLSWRAKALMGASVWR
>MICMAtr_c966_g1_i1_6_rc 1-368 1-369 1-369 1-369 1369 1369
LVHLLIAGAEAVATRDM--DLASVILVRLKELVS-CSGSTMQRVAAYFSDGLQSRI-----EGSHVLDR---
-----------IGYNKSPSDILAAFQ--ILHEISPYIKFGHFTANQAILEAVEGEKSVHIVDFEIMEGIQWP
PFMQALVSRKGGP--PQLRITALFRPHAE------RGLAGVQETGKRLTDFALSLNLPFSFNMVRVNNE-EE
FSVSSVKLVKGEALVVNCMLHLPHMPHRTASSVSSFLHGMRRLSPTVLTLVEEELGC--STMAVASYFFEAL
HHYSAICDSLEACLSTETVARMLVERVFLAPRINSTVMFS----------GSSAQSEL---GTEFTTYNWCS
LVRNVGFKSLPLSFQNLSQARLLLGLY--KDGFKLDER--SNRLLLGWRAKPLFAASVWN
>AMBTR_sc00156.32 1-367 1-367 1-368 1-368 1368 1368
LVHLLVAAAEAVTGAAKSRDLAWVILVRLKELVSPTQGCNIERLAAYFTEGLQCLL-----EGHGPKPGSW-
--------------PDPQADLMGAFQ--LLQDMSPCIKFAHFTANQAILEAVTSERRVHVLDFDIIEGAQWA
SLMQALSSRTQGQPVPHLRITAVTR----GGQSGRRALATVQETGRRLVAFAASIGQPFSFHQCRLDPD-EK
FRPDAVKLVKGEALVANCVLHLPHSTYRTPGSVASFLNGAKELGPKVVTLVEEEMMSS--TEGFEARFMELL
HHYSAVYDSLEASFPQQGRARAMVERVFLGPRIAASL--A----------------YHH--QQHGRGGSWAE
WMGSVGFKPLPVTFFNHCQAKLLVGLF--SDGFRVEE--ARSRLVLGWGSRQLVSASVWG
>NICBE_S00010530g0002.1 1-381 1-381 1-381 1-381 1381 1407
LVHLLMAAAEALSGANKSRELARVILVRLKELASPNGSSNMERLAAHFTDALQALL-----DGAASGSL---
--HAKNMFSLNYKDEQQQGDVLAAFQ--LLQDMSPFVKFGHFTANQAILEAVAHDRRVHIVDYDIMEGIQWA
SLMQALVSRKDGPPTPHLRITALSR----SG-SGRRSFGTVHETGRRLTAFAASIGQPFSFHHCRLDSD-ET
FKPSALKLVRGEAIIINCMLHLPHFTYRASDSVASFLSGSKTLNPRLVTLVEEEVRPIGEEEGFVGRFMDIL
HHYSALYDSLEAGFPLQCGARALVERVFLGPRIAGSL--F--------------RIYRT--WGEDERCSWGE
WLSAVGYRESNISFANHCQAKLLLGLF--NDGYRVEE-IGTNKLVLGWKSRRLLSASIWT
>CARPA_36.32 1-380 1-380 1-380 1-380 1380 1380
LVHLLIAAAEALTGVNKSRELARVILVRLKELVSPSDGTNMERLAAYFTEALQGLL-----DGAAASTA---
--T-NKHHLISGNGPHNQMDVLAAFQ--LLQDMSPYVKFGHFTANQAILEAVTHDRRIHIVDYDIMEGIQWA
SLMQALVSRKEGPPAPHLRITALSR----GGSGSRRSIGTVQETGRRLTAFAASIGQPFSFHLCRLDSD-ET
FRPSAVKLVRGEALVINCMLHLPHFSYRASDSVASFLSGAKSLNPRVVTLAEEEIGTTG-EGGFVGRFMDSL
HHYSAMYDSLEAGFPMQCRALSLVERVFLGPRIAGTL--S--------------RIYRS--RGEENGWSWGE
WVAAVGFKPSCISYSNQVQAKLLLGLF--NDGYRVEE-VNRNRLVLGWKSRRLLSASIWT
>NICBE_S00015196g0001.1 1-381 1-381 1-381 1-381 1381 1381
LVHLLMAAAEALTGVNKSRELARVILVRLKELASPNGFTNMERLAAHFTDALQALL-----DGAASGSL---
--HAKSMFSPNYKDEQQQGDVLAAFQ--LLQDMSPFVKFGHFTANQAILEAVAHDRRVHIVDYDIMEGIQWA
SLMQALVSRKDGPPTPHLRITALSR----SG-SGRRSFGTVHETGRRLTAFAASIGQPFSFHHCRLDSD-ET
FKPSALKLVRGEAIIINCMLHLPHFIYRASDSVASFLSESKILNPRLVTLVEEEVRPIWEEEGFVGRFMDIL
HHYSALYDSLEAGFPLQSRARALVERVFLGPRIIGSL--A--------------RIYRT--RGEDERCSWGE
WLSAVGYRESNISFANHCQAKLLLGLF--NDGYRVEE-IGTNKLILGWKSRRLLSASIWT
>ORYSA_JA_Os03g15680.1 1-377 1-381 1-382 1-382 1382 1382
LLHLLMAAAEALSGPHKSRELARVILVRLKEMVSHTASSNMERLAAHFTDALQGLL-----DGSHPVGG---
----SGRQAAAAASHHHAGDVLTAFQ--MLQDMSPYMKFGHFTANQAILEAVSGDRRVHIVDYDIAEGIQWA
SLMQAMTSRADGVPAPHLRITAVSR----SGGGGARA---VQEAGRRLSAFAASIGQPFSFGQCRLDSD-ER
FRPATVRMVKGEALVANCVLHQAAATTRPTGSVASFLSGMAALGAKLVTVVEEEGEAEGAAGGFVRQFMEEL
HRYSAVWDSLEAGFPTQSRVRGLVERVILAPNIAGAV--S--------------RAYRG--VDGEGRCGWGQ
WMRGSGFTAVPLSCFNHSQARLLLGLF--NDGYTVEE-TGPNKIVLGWKARRLMSASVWA
>ARATH_RGA_2G01570.1 1-359 1-359 1-359 1-359
LVHALMACAEAIQQNNL--TLAEALVKQIGCLAV-SQAGAMRKVATYFAEALARRIYRLSP-----------
PQ--NQ-----------IDHCLSDTLQMHFYETCPYLKFAHFTANQAILEAFEGKKRVHVIDFSMNQGLQWP
ALMQALALREGGP--PTFRLTGI-------GPPAPDNSDHLHEVGCKLAQLAEAIHVEFEYRGF-VANSLAD
LDASMLELRPSEAVAVNSVFELHKLL-GRPGGIEKVLGVVKQIKPVIFTVVEQESN-HN-GPVFLDRFTESL
HYYSTLFDSLEGV---PNSQDKVMSEVYLGKQICNLV--ACE--------GPD-RV-----ERHETLSQWGN
RFGSSGLAPAHLGSNAFKQASMLLSVFNSGQGYRVEES--NGCLMLGWHTRPLITTSAWK
>ARATH_4G08250.1 1-374 1-374 1-374 1-374 1374 1374
LVHLLVAAADASTGANKSRELTRVILARLKDLVSPGDRTNMERLAAHFTNGLSKLL-----ERDSVLCPQQH
-----------RDDVYDQADVISAFE--LLQNMSPYVNFGYLTATQAILEAVKYERRIHIVDYDINEGVQWA
SLMQALVSRNTGPSAQHLRITALSR-----ATNGKKSVAAVQETGRRLTAFADSIGQPFSYQHCKLDT--NA
FSTSSLKLVRGEAVVINCMLHLPRFSHQTPSSVISFLSEAKTLNPKLVTLVHEEVGLMG-NQGFLYRFMDLL
HQFSAIFDSLEAGLSIANPARGFVERVFIGPWVANWL--T--------------RITAN-DAEVESFASWPQ
WLETNGFKPLEVSFTNRCQAKLLLSLF--NDGFRVEE-LGQNGLVLGWKSRRLVSASFWA
>AETAR_20391 1-381 1-381 1-382 1-382 1382 1382
LVHLLVAAAEASTGANKTRELTRVILTKLKDLVSPSDRTNMERLAAHFTNGLSKLL-----ERATVISNQQQ
R---SSHQ---HRDIHDQADITSAFQ--LLQDMSPFVNFGYLTATQAILEAVEYKRRVHIVDYDITEGIQWA
SLMQALVSRNADPSAQHLKITALSR-----TTNGKKSVAAVQEAGRRLTAFAESIGQPFSYHHCKLDTD-GV
LTPSSLKLVKGEAVVINCMLHLPRFSHQTPKSLISFLTEAKALNPKLITLVHEEVGLMG-DQGFMGRFMDLL
HQFSAMFDSLEAGFPITNQARGFVERVFIGPWISSWL--T--------------RIKTDADVEAESFALWPG
WLESNGFKPVEMSFANRCQAKLLLSLF--SDGYNVEE-LGKNGLVLGWKSRRLVSASFWS
>ARATH_GAI_1G14920.1 1-359 1-359 1-359 1-359
LVHALLACAEAVQKENL--TVAEALVKQIGFLAV-SQIGAMRKVATYFAEALARRIYRLSP-----------
SQ--SP-----------IDHSLSDTLQMHFYETCPYLKFAHFTANQAILEAFQGKKRVHVIDFSMSQGLQWP
ALMQALALRPGGP--PVFRLTGI-------GPPAPDNFDYLHEVGCKLAHLAEAIHVEFEYRGF-VANTLAD
LDASMLELRPSESVAVNSVFELHKLL-GRPGAIDKVLGVVNQIKPEIFTVVEQESN-HN-SPIFLDRFTESL
HYYSTLFDSLEGV---PSGQDKVMSEVYLGKQICNVV--ACD--------GPD-RV-----ERHETLSQWRN
RFGSAGFAAAHIGSNAFKQASMLLALFNGGEGYRVEES--DGCLMLGWHTRPLIATSAWK
