# Supplementary material for: Evolution of the Symbiosis-Specific GRAS Regulatory Network in Bryophytes
Source: Front Plant Sci. 2018 Nov 6;9:1621. doi: 10.3389/fpls.2018.01621 (PMC6232258; doi:10.3389/fpls.2018.01621)
Supplement: Supplementary file 5 [file Data_Sheet_3.FASTA]

>AMBTR_sc00004.296 1-371 1-371 1-371 1-371 1371 1371
LVHLLLACAEAVGCRDSSLANSILSQIWGLANPHGDSMQRVSFCFALGLTTRLALQ-QNVGLRGSFSNL---
----------------------GLDLELPSKE--DKVEGFRL-LYQLTPYIAFGFTIANDAIDQAAHGKDAL
HIIDLGMAHTL----QWPPLIRTLASRLE--GP-P-KLRITGV---DVDPNSKELEENMKVLAME---ASSL
GVPFEFQ-LIVGPLSPSLLNMETLGSREGEALFVNSIMYLHKHVKES--RGSLKSILQSIRKLNPTLFTLVE
QEANHNGPFFLGRFLESLHYYSAIFDSLEASLPRPSPQRMKIERSHFAEEIRDIIAYEGLKRVERHERADQW
RRQLGRAGFQVVGL--KSMSQARMMLS-V-YGC--DGYTLATEKGGLVLGWKGRSIMLASTWQ-
>ANTAG_18154 1-149 1-149
------------------------------------------------------------------------
------------------------------------------------------------------------
------------------------------------------------------------------------
-------------------------------------------------------MLRMVYEQSPKVVTLVE
QEAAHNGQAFLSRFLEALHYYSAIFDSLDATLPRASPERAKVEQLIFAREITNIIACEGNERVERHEKFERW
RRIMESVGFKGTPMSGKGFDQSRVLLG-L-YPC--DGYTLVEDNGCLLLGWQDRPVIGASAWHC
>LOTJA_SGA_122341.1 1-178 1-178 1-178 5-182
LVHMLLACAEAVGCRDTQQAEFLLSRIWALASPSGDSLQRVSYCFATGLKCRLLLLPQSAIANGTFTRS---
----------------------SMNVPLITRE--NKLEAFHL-LYQTTPYIAFGFMAANEAIFQASKGKSSI
HIVDLGMEHTL----QWPSLIRALVSRPE--GP-P-KLRITGL--IRIEDNNPKLQTRINALLEE---ASSL
G-----------------------------------------------------------------------
-------------------------------MP---------------------------------------
----------------------------------------------------------------
>CARPA_34.30 1-372 1-372 1-372 1-372 1372 1372
LVHLLLACAEAVGCRDTKLADSILAQIWSSATLMGDSLQRVSYCFAMGLKSRLSLL-QTVTANGTFTNG---
----------------------GNHVCWVTME--EKMEAFHL-LYQTTPFIAFGFMAANEAICQATQGKYSL
HIIDLGMEHTL----QWPSLIRNLASRPE--GP-PKKLKITAI---INDQYRIELEGSTKLLVEE---ANSL
GIPLEIY-MISEPATPTLMTREKLGLEEGEALLVNSIMHLHKYVKES--RGSLKAILQAIKKLSPTLLTVVE
QDANHNGPFFLGRFLESLHYYSAIFDSLEASLLRNSPQRMKIEKYHFAEEIRNIVAYEGLDRVERHERADQW
RRQLGRAGYQVMGL--KCLSQARMMLS-V-YGC--DGYTLSCEKGCLLLGWKGRPIMLASAWQ-
>PHODA_30s1188121g002 1-375 1-375 1-375 1-375 1375 1375
LVHLLLACAEAVGCRDARLAASTLHRIWTFANPCGDSLQRVSFCFAMGLQSRLSLL-RNIGTNGSLTGA---
---------------------VTTDGPLVTRE--EKMEGFRL-LYQTTPYIAFGFMAANEAICQAARGKDYL
HIIDLGMEHTL----QWPSLIRTLVSRSE--GP-PKLLRITGI-CSAMFSDLPELESSMRAITNE---ANAL
GMPVEFR-ALEEAPSPLLPNLDQLELRQGEVVFVNSIMHLHKYVRES--RGSLKAILTAIKKLNPALVTVVE
QDANHNGPFFLARFLESLHYYSAIFDSLEASLPRASTQRLKIEKCHFAEEIRNIVAYEGCDRVARHERADQW
RRQLGRAGFQVVGL--KSTSQARMLLS-V-YGC--EGYTLASEKGCLLLGWNGRPIMWASAWQ-
>MEDTR_8g442410.1 1-374 1-374 1-374 1-374 1374 1374
LVHTLLACAEAVGCRDNNQADLLLGKILALSSSSGDSLQRVSFCFATALKCRLSLYPQNVFSNSTLTTS---
---------------------TSNDVSLITRE--NKLEAFQL-LYQTTPYITFGFMAANEAICQGSKGKSSI
HIIDLGMEHAL----QWPSLIRSLASRPE--GP-P-KLRITGF--STNEENNAKLRASMNLHVEE---ALSL
GIVLEFR-IISEPATPSLLTIENLGLREGEALFVNSILKLHKYVKES--RGYLKSILQSIKKLSPIALTVVE
QDTNHNGPFFLGRFLESLHYYSAIFDSLEASMPRNSPIRMKIERIHFAEEICNIVACEGPDRMERHERVDQW
RRQLGRAGFQVMPL--KCTSQARMMLS-V-YDC--DGYTLSCEKGCLLLGWKGRPIMMASAWQ-
>MIMGU_H01666.1.p 1-376 1-376 1-376 1-376 1376 1376
LVHLLLACAEAIGCRDGNLANSILAQIWPRVSAFGDSMQRVSHCFAVGLKSRLSLL-HSINPNGSFNTTN--
-------------------NRANLDLPLITE---EKSEAFYL-LHQTTPYIAFGYAAANDAIFRAASGKSSL
HIVDLGMEHNF----QWPMLVRKLAFRKE--GP-PKIIRLTGIVGRDN--NNLELECSLKSLCEE---AVSL
GTFVEYH-LVHEQVSPLSLTREKLYAGEEEALFVNSIMHLHKHVGES--RGSLKNILQAIKKLKPTLLTVVE
QDANHNGPFFLGRFLESLHYYSAVFDSLEATLPRSCERRRKIERAHFADEIQNVVAYEGSDRFERHERADQW
RRQLGRGGFQVVGL--KCLDEVEAMVA-A---CGGSGYTVAGEKGCLQLGWKGRPIMFASAWQ-
>NICBE_S00057436g0002.1 1-376 1-376 1-376 1-376 1376 1376
LVHLLLACAEAVGCRDTKLSDSLLTQIWPAVTPFGDSLQRVSYCFALGLQSRLTLVQHRNNAGATLIQD---
------------------------QVADSSRA--EKREAYHW-LHQITPYMAFGFMAANDAICKSSRGKECL
HIIDIGMLHIH----QWQSLIRTLTVQPD--SPPPRVVRITGILEDT--HDFMELELGLKSLMDEIAATSSG
NIRLEFQ-VIKEPVSASLFTREKLDVREGEALIVNSVMQLHKYVKDS--RGTLKTILQAIKKLGPILVTVVE
QDANHNGPFFLGRFLESLHYYSAIFDSLEASLPRDSTTRIKIEKCHYAEEIQNVVAYEGLNRIERHERADQW
RKQLGRAGFQIVGL--KCMSQAQMMLS-V-YGS--DGYTLASEKGCLLLGWKGRPIMFASAWE-
>MARPA1_IH_11251 1-314 1-314 1-314 4-317
MVQLLLACAEAVACRDSRQANILLQQLQHMATPYGDAMQRITACFVEGLTARLAIT--------GSQPF--K
FSK-------------------PPGPRKPPSET-EKLEGFQL-VYRASPFLAFGHLAANSAILEAFEKEDKL
HIVDLGMSHAL----QWPYLIHD---RAG--GP-PRSLRITGF-GLS----SAQLKEAGEELVEI---AKSR
NIPFEFR-AVTESLEN--MQRSMLELRDGEALAVNSVLQLHCVVKES--RGSLNAVLQTIHELSPKILTLVE
QDASHNGPFFLGRFMEALHYYSAIFDSLDVILPRNCPHRVKMEQFHFAEEIKNIVSCEGPARVERHERVDQW
RRKMSRAG--------------------------------------------------------
>SCANE1_IRBN_15447 1-364 1-364 1-364 4-367
MVQVLLACAEAVACRDSRQANILLQQLQHMASPYGDAMQRITACFVEGLSARLAIT--------GSQPF--K
F---------------------TNPPRKPPSNV-EKREGFGL-VYQSSPYVAFGHFAANSAILEAFEGEERM
HIVDLGMTHAL----QWPYLIHGLAKRPS--GP-PKLLRITGF-GQS----LQSMKEAGEELSRV---AAEA
HVPFEFQ-AVTGPLEE--LKKAKLELREGEALAVNSVLQLHCVVKES--RGSLNSVLQSIHELSPKILTLVE
QDASHNGPFFLGRFMEALHYYSAIFDSLDAILPRSSDQRVKMEQFHFAEEIKNIVSCEGPARVERHERVDQW
RRRMSRAGFQPLPL--KFLSQARLWLG-L-YSC--EGYTLSEEKGCLVLGWKGKPIIAASSWK-
>CALFI1_RTMU_18350 1-364 1-364 1-364 4-367
MVQVLLACAEAVACRDSRQANILLQQLQHMACPYGDAMQRITACFVEGLSARLAIT--------GSQPF--K
F---------------------TNPIRKPPSNA-EKREGFNL-VYQSSPYVAFGHFAANSAILEAFEGEDRM
HIVDLGMTHSL----QWPYLIHGLAKRPS--GP-PKLLRITGF-GLS----VENMTEAGEELARV---AAEA
KVPFEFL-AVEGPLED--LKRSKLELREGEALAVNSVLQLHCVVKES--RGSLNAVLQSIHELSPKILTLVE
QDASHNGPFFLGRFMEALHYYSAIFDSLDAILPRNSEQRVKMEQFHFAEEIKNIVSCEGPARVERHERVDQW
RRRMSRAGFQPLPL--KFLSQARLWLG-L-YSC--EGYTLSEEKGCLVLGWKGKPIIAASSWK-
>TAKLE_CCG009115.1 1-365 332-696
LVQLLLACGEAVACRDARQATMLLHQLQGLASPYGGSLQRVAQCFIDGLTARLAVS--------GSQGF---
----------------K-----LAAAKRPSSEQ-DMLEGYCL-MYHKCPYIFFGHSAANKSILEAFQGEERV
HVIDLGMTQSL----QWPYLIQGLAVRTE--GP-PKLLRITGV-GVS----LERMNSIGFELAKV---AQDN
KIPFEFH-AVEESLEN--LQKSRLELREGEALAVNSVLQLHCVVKES--RGSLNSVLQFIHDLSPKIFTLVE
QDASHNGPFFLGRFMEALHYYSAIFDSLDAILPRYSTQRVKIEQFHFAQEIKNIVSCEGPARVERHERVDQW
RRRMSRAGFQPQPL--KFINQARMWLS-L-FPSH-ESYTLTEEKGCLVLGWKTKSIVAASAWRC
>VITVI_01010305001 1-341 1-341 1-341 1-341 1341 1341
LVHQLITCAKVVAFRDKSHASALLSELRANALVFGTSFQRVASCFVQGLSDRLSLIQS--------------
-----LGA---VGVGGCTVK--TMDITP------EKEEAFRL-FFEICPQIQFGHLAANASILEAFEGESSV
HVVDLGMNLGSPQGQQWRSLMHSLANRAG--KP-PSSLQITGV-GTA----AECLKDIIDELEVY---AESL
GMNFQFS-------------------------------MLHCVVKES--RGALNSVLQKIRELSPKAVVLVE
QDASHNGPFFLGRFMEALHYYSAIFDSLDAMLPKYDTRRAKMEQFYF--EIKNIISCEGSARVERHQRLDQW
RRRMSRAGFQSSPM--KMITEAKQWLE-KVKLC--DGYTIVDEKGCLVLGWKSKPIIAASCWK-
>LUNCR1_TXVB_14174 1-366 1-366 1-366 4-369
MVQLLLACAEAVACRDSRQANILLQQLQHMATPYGDAMQRITVCFVEGLTARLAIT--------GSQPF--K
FRK-------------------AQGPRKPPSER-EKLKAFQL-VYRASPFLAFGHLAANSAILEAFEKEDRL
HIVDLGMSHAL----QWPYLIHDLANRQG--GP-PRSLRITGF-GLS----SAQLKEAGEELVEI---AKSR
NIPFEFR-AVTESLES--MQPSMLELREGEALAVNSVLQLHCVVKES--RGSLNAVLKTIHELSPKILTLVE
QDASHNGPFFLGRFMEALHYYSAIFDSLDVILPRNCPYRVKMEQFHFAEEIKNIVSCEGPARVERHERVDQW
RRKMSRANFQPLPL--KFLNQARMWLS-H-YNC--DGYTLSEEKGCLVIGWKGKPIIAASSWK-
>VITVI_01007532001 1-344 1-344 1-344 1-344 1344 1344
LVQLLIACAEAVACRDKTHASSLLSELRANALVFGSSFQRVASCFVQGLADRLSLVQP--------------
-----LG-----AVGFIA-P--SINPLDTAWE--KKEEALRL-VYEICPHIKFGHFVANASILEAFEGENFA
HVVDLGMTLGLAHGQQWRQLIHSLANRAG--RP-PRRLRITGV-GLC----VDRFKIIGEELEAY---AQDL
DINLD-------------------------------ILQLHCVVKES--RGALNSVLQKINELSPKVLVLVE
QDSSHNGPFFLGRFMEALHYYSAIFDSLEAMLPKYDTRRAKIEQFYFGEEIKNIVSCEGPARVERHERVDQW
RRRMSRAGFQAAPI--KMMAQAKQWLG-KVKAC--EGYNIMEEKGCLVLGWKSKPIVAASCWK-
>TAKLE_CCG017671.3 1-364 339-702
MVKRLLACAEAVACRDARQANTLLCQLHTMASPFGDSMQRVTACFVEGLTARLAVT--------GFQGF---
----------------K-----AAAAQKAPSER-ERLEGYSL-MYKHCPYLIFGHCAANKSIMEAFEGEQYL
HVVDLGMTNSM----QWPYLIQDLAGRRG--GP-PRLLRITGV-GTS----WVKMKESGVELTKV---AEKH
NIPFEFH-AVEESLES--LQKSMLDLREGEALAVNTVLQLHCVVKES--RGSLNSVLQSIHDLSPKVLTLVE
QDASHNGPFFLGRFMESLHYYSAIFDSLDAILPKYSTARQKIEQFHFAEEIKNIVSCEGPARVERHERVDQW
RRRMSRAGFQPMPI--KFASQARMWLS-N-FRC--EGYTISEEKGCLVLGWKGKPIVAASSWRC
>TAKLE_CCG015822.2 1-365 341-705
MVQLLLTCAEAVACRDSRQSSMLLRQLHTMASPFGDSMQRVTACFVEGLAARLAIT--------GSQGF---
----------------K-----AAAVQNPPSEK-ERLEGYAL-MYKYCPYVFFGHYAANKSIMEAFEGEEYL
HVVDLGMTDSL----QWPYLIEGLTSRQE--GP-PKLLRITSV-GTS----MEKMEEIGAQLTAV---AQKY
QLPFEFH-PVEESLES--LQKSMLDLREGEALAVNSVLQLHRVVKES--RGSLNSVLQSIHDLFPKVLTLVE
QDASHNGPFFLGRFMEALHYYSAIFDSLDAILPKYSTPRQKMEQFHFAEEIKNIVSCEGPARVERHERVDQW
RRRMSRAGFQPMPL--KFIGHARVWLSQN-YPC--EGYTISEEKGCLVLGWKGKPILAASSWRC
>MICMAtr_c14851_g1_i1_1 1-383 1-383 1-383 1-383 1384 1384
LVQRLLACAEAVACRDAHQARSLLRSVQELASPYGDSLQRVAFCFIKGLAARLDQH-----NVAGSSPSNQS
FST---------KCKSQSPPICAPHLSTVVDDVLQRQEAFHF-MCDVCPYVPFGHFIANSVILEAIEGKEAL
HVIDLGMTEGL----QWPALIHGLATRPG--GP-PKLLRITAV-GTFD---AFQMEEVGEALRHE---AAAA
SLNFEFN-AVHELLEN--IAAADLDVRADEIVVVNCVLRLHCVVKES--RGSLNTVLHAIHGLSPKVLTLVE
QDANHNGPFFLGRFMEALHYYSAIFDSLQTALPRHSTRRITIEQCHL--EIGNIVACEGPTRVERHERVDQW
RRRMSRAGFQLAPV--RLDGQARHWLS-TYYTAHVEDYTLSDEKGCLVLGWKGKPIIAASAW--
>SELMO_e_gw1.6.612.1 1-375 1-375 1-375 1-375 1375 1375
LIQLLLACAEAVACRDVNQAATLLSQLQQMASPRGDSMQRVTSCFVEGLTARLAGLQSISLSGAAYKPA---
----------------VAPP--AARRSQIPEA--LRDEGFNL-VYEFCPYFSFGHFAANAAILDAFEGESRV
HIVDLGMSSAL----QWPALLQGLASRPG--GP-PESIRITGV-SCD---RSDKLFLAGEELSRL---AESL
ELQFEFR-AVTQAVES--LQRGMLDVRDGEAMAINSAFQLHCVVKES--RRSLKSVLQSIHELSPKILTLVE
QDACHNGPFFLGRFIEALHYYSAIFDAVDAILPSDSEERLKIEQYHYAEEIKNIVACEGPDRVERHERADQW
RRRMSRAGFQPKPL--KFLGEVKTWLG-MYYPS--EGYTLVEEKGCIVLGWKGKPIVAASTWR-
>NICBE_S00010002g0105.1 1-373 1-373 1-373 1-373 1373 1373
LVQLLITCAEAVACRDKSRASILLSELRASALVFGTSFQRVASCFVQGLTDRLALVQP--------------
-----LG-----TVGYVATP--AMNKTDIALE--KKEEALRL-LYKICPHIQFGHFVANSSILEAFEGESFV
HVVDLGMSVGLPHGHQWRRLIQSLANRPG--QP-PRRLRITAV-GQN----IEKFQIIGDELEAY---ARSL
GINLEFS-AVESNLEN--LKPKDIKVYDGEALVVNSILQLHCVVKES--RGALNSVLQVVHELSPKILVLVE
QDSSHNGPFFLGRFMEALHYYSAIFDSLDVMLPKYDTRRAKIEQFYFAEEIKNIVSCEGPARVERHERVDQW
RRRMSRAGFQAAPI--KMVSQAKQWLA-KVNAY--EGFTITEEKGCLVLGWKSKPIVAASCWK-
>MIMGU_D01232.1.p 1-372 1-372 1-372 1-372 1372 1372
LVQLLISCAEAVACRDKSHASVLLSELRSNALVFGSAFQRVASCFMQGLADRLALVQP--------------
-----LG-----AVGYVVVPPRTTTTTSVASE--KREEALRL-VYENCPHIQFGHFVANSSILEAFEGERLV
HVVDLGMTLGLPHGHQWRGLVRSLADRPG--PP-P-RLRITAV-GLC----GDEFRAIGDELEAY---AVGL
GLNLEFS-VVESNLEN--LDHKDIDVRPGEVLVVNSILQLHCVVKES--RGALNSVLRVIHGLSPRVLALVE
QDSSHNGPFFLGRFMEALHYYSAIFDSLDAVLPKYDTKRAKMEQFYF--EIKNIVSCEGPARVERHERVDQW
RRRMSRAGFQPSPL--KMLAQAKQWLS-SINAC--EGYTIVEEKGCLVLGWKSKPIVAASCWK-
>LOTJA_RAD1_chr4.CM1864.540.r2.m 1-373 1-373 1-373 1-373 1373 1373
LVQLLIACAEAVACRDKAHASMLLSELKSNALVFGSSFQRVASCFVQGLAERLTLIQP--------------
-----IG-----SGAGVSQS--MMNIMDAASE--EMEEAYRL-VYETCPHIQFGHFVANSTILEAFEGESFV
HVVDLGMSLGLPHGHQWRGLIHSLANRASGHGR-VRRLRITAI-GLC----IARLQAIGDELSDY---ANNL
GINLEFS-VVQKNLEN--LQPEDIKVNDDEALVVNSILQLHCVVKES--RGALNSVLQMIHGLSPKVLVMVE
QDSSHNGPFFLGRFMESLHYYSAIFDSLDAMLPKYDTKRAKMEQFYF--EIKNIVSCEGPLRMERHERVDQW
RRRMSRAGFQAAPI--KMVAQAKQWLL-KNKIC--DGYTVVEEKGCLVLGWKSKPIVAASCWK-
>AMBTR_sc00049.33 1-366 1-366 1-366 1-366 1366 1366
LVQLLMACAEAVACRDQKQARTLLFELHAEASPFGAPFQRVAACFAAGLSARLATL--------ASAPG---
----------------------PLMLGQPSME--ERSEALRL-AYEACPFIKFGHFVANAAVLEAFEGENSV
HVVDLGMTACLPHAPQWRSLLRALAARPG--GL-PRCMRLTAV-GPR----AAPLNAIGAELCAF---AQSL
GIDLQFA-AVETTLES--LKPEDLAPEPGEALAVCCVLELHRAVKES--RGALHSALRGVHRLAPRVLTVVE
QDSGHNGPFFLGRFTEALHYYSSIFDALDASLPRGDTGRMRVEQHHFGEEIKNIVACEGADRVERHERADQW
RRRMSRAGFQSAPI--RLVGQARRWLA-DTWTG--EGYTVVDEKGCLVLGWKSRPIVVASCWK-
>TAKLE_CCG011337.1 1-364 453-816
LVHLLLACAEAVAKENYMHAKGILLQLQHVVSPGGDSMHRVAAYFTEALHARLSGT-------GSRSYM---
----------------------ALRSYDPASSE-EVLAAYQI-LYQACPYIKFAHFTSNQAIFEAFEHEDRV
HIIDLDIVQGY----QWPALMQALASRSE--GA-P-HLRITGV-GMP----LEAVQETGKRLTEL---AGSL
HIPFEFH-AAGERLES--LQGYMMNRRIGEALAVNSVNRLHRLLSEP--ISPLLNILHMVRELAPKIFTLVE
QEASHNGPFFLGRFLEALHYYSAIFDSLDATLPQASPERAKVEHVVFAQEINNIVACEGAERLERHEKLDRW
RKIMQSAGFQSVALSDHAANQSKALLG-L-YTV--EGYKLEEDKGCLLLGWQDRPIIGASAWR-
>MEDTR_4g104020.1 1-372 1-372 1-372 1-372 1372 1372
LVQLLIACAEAVACRDKSHASVLLSELKSNALVFGSSFQRVASCFVQGLTERLTLIQP--------------
-----IGN---NSAGSDTKS--MMNIMDAASE--EMEEAFKL-VYENCPHIQFGHFVANSIILEAFEGESFL
HVVDLGMSLGLPHGHQWRGLIQSLADRSS---R-VRRLRITAI-GLC----IARIQVIGEELSIY---AKNL
GIHLEFS-IVEKNLEN--LKPKDIKVNEKEVLVVNSILQLHCVVKES--RGALNAVLQMIHGLSPKVLVMAE
QDSGHNGPFFLGRFMESLHYYSAIFDSLDAMLPKYDTKRAKMEQFYF--EIKNIVSCEGPLRMERHEKVDQW
RRRMSRAGFQGSPI--KMVVQAKQWLV-KNNVC--DGYTVVEEKGCLVLGWKSKPIVAVSCWK-
>MIMGU_F00040.1.p 1-365 1-365 1-365 1-365 1365 1365
LVHLLLACAEAVSKEDYMLARKYLHHLNRVVSTDGDSMQRVAACFTEALTARLAAT-------LTNKPS--T
SK-----------LIPFNP--------FPPDNL-EILKIYQI-LYQACPYIKFAHFTANQAIFEAFESEGRV
HVIDLDILQGY----QWPAFMQALAARPG--GA-P-FLRITGV-GPS----PESVRETGRCLSEL---AHSL
HVPFEFH-PVGEELED--LKPHMFNRRVGEALAVNSVNRLHRV-----PGNALGNLLTMIRDQAPNIVTIVE
QEASHNGPYFLGRFLEALHYYSAIFDSLDATFPSESEQRTKVEQNIFAPEIKNIVAHEGPERVMRHERLEKW
RKIMEGKGFQGVPLSSNAVTQSKILLG-L-YSC--DGYRLTEDRGCLLLGWQDRSILAASAWR-
>VITVI_01033046001 1-365 1-365 1-365 1-365 1365 1365
LVHFLLACAEAVAKEDYMLARRYLHHLNRVVTPLGDSMQRVASCFTEALSARLAAT-------LTPKPS--T
ST-----------TKPFNP--------FPPNSL-EILKIYQI-LYQACPYIKFAHFTANQAIFEAFEAEERV
HVIDLDILQGY----QWPAFIQALAARPG--GA-P-FLRITGV-GCS----PESVRETGRCLTEL---AHSL
HVPFEFH-PVGEELED--LKPHMFNRRVGEALAVNSANRLHRV-----PTNFLGNLLAMIRDQAPNIVTIVE
QEASHNGPYFLGRFLEALHYYSAIFDSLDATFPPDSAQRAKLEQYIFAPVIRNIVACEGAERVMRHERLEKW
RKLMEGKGFQGVPLSANAVTQSKILLG-L-YSC--DGYRLTEDKGCLLLGWQDRAILAASAWR-
>MEDTR_RAM1_7g027190.1 1-376 1-376 1-376 1-376 1376 1376
LVHLLLACAEAVAKGEYMLARRYLHQLNRVVTPLGDSMQRVASCFTESLSARLAAT-------LTTKSS--S
TKKLAPSSLSSSSSSSCST--------FPSNPM-EVLKIYQI-VYQACPYIKFAHFTANQAIFEAFEAEERV
HVIDLDILQGY----QWPAFMQALAARPG--GA-P-FLRITGV-GPC----IESVRETGRCLTEL---AHSL
RIPFEFH-PVGEQLED--LKPHMFNRRVGEALAVNTVNRLHRV-----PGNHLGNLLSMIRDQAPNIVTLVE
QEASHNGPYFLGRFLEALHYYSAIFDSLDATFPVESAPRAKVEQYIFAPEIRNIVACEGEERIERHERLEKW
RKIMEGKGFKGVPLSPNAVTQSRILLG-L-YSC--DGYRLTEDKGCLLLGWQDRAIIAASAWR-
>LOTJA_chr1.CM1852.30.r2.m 1-374 1-374 1-374 1-374 1374 1374
LVHLLLACAEAVAKEEYMLARRYLHHLNRVVTPLGDSMQRVAACFTESLSARLAAT-------LTTKPQ--S
ISN--GTSMPRSSSSSCSP--------FPSNSI-EVLKIYQI-VYQACPYVKFAHFTANQAIFEAFEAEERV
HVIDLDILQGY----QWPTFMQALAARPG--GA-P-FLRITGV-GPC----IDSVRETGRCLTEL---AHSL
RIPFEFH-PVGEQLED--LKPHMFNRRVGEALAVNTVNRLHRV-----PGSHLGNLLSMIRDQAPNIVTLVE
QEASHNGPYFLGRFLEALHYYSAIFDSLDATFPPESAQRAKVEQYIFAPEIRNIVACEGAERIERHERLEKW
RKIMEGKGFRGVALSPNAVTQSRILLG-L-YSC--DGYRLTEDKGCLLLGWQDRAIIAASAWR-
>NICBE_S00013286g0006.1 1-366 1-366 1-366 1-366 1366 1366
LVHLLLACAEAVSKEDYMLARRYLHYLNRVVTPIGDSMQRVASCFTDALTARLAAT-------LATKPS--T
SSA----------SKPFNP--------FPPNSL-EILKIYQI-LYQACPYVKFAHFTANQAIFEAFEAEERV
HVNDLDILQGY----QWPAFMQALAARPG--GA-P-FLRITGV-GPS----PEAVRETGRCLTEL---AHSL
HVPFEFH-PVGEQLED--LKPHMFNRRIGEALAVNSVNRLHRV-----PVNCIGNLLAMIRDQAPNIVTIVE
QEASHNGPYFLGRFLEALHYYSAIFDSLDATFPADSSQRAKLEQNIFAPEIMNIVSCEGAERVVRHERLEKW
RRLMEGKGFKGVALSANAVTQSKLLLG-L-YSC--DGYKLTDDNGCLLLGWQDRAILAASAWR-
>ORYSA_JA_Os11g31100.1 1-371 1-371 1-371 1-371 1371 1371
LVHLLLACADLVSKGDHPAALRHLHLLRRVASPLGDSMQRVASHFADALAARLSLLS----SPTSASPSPRA
AAA-------------------AAPYPFPPSP--ETLKVYQI-LYQACPYIKFAHFTANQAIFEAFHGEDRV
HVVDLDILQGY----QWPAFLQALAARPG--GP-P-TLRLTGV-GHP----PAAVRETGRHLASL---AASL
RVPFEFHAAAADRLER--LRPAALHRRVGEALAVNAVNRLHRV-----PSSHLPPLLSMIRDQAPKIITLVE
QEAAHNGPYFLGRFLEALHYYSAIFDSLDATFPAESTARMKVEQCLLAPEIRNVVACEGAERVARHERLERW
RRLMEGRGFEAVPLSAAAVGQSQVLLG-L-YGAG-DGYRLTEDSGCLLLGWQDRAIIAASAWR-
>ORYSA_JA_Os01g67650.1 1-369 1-369 1-369 1-369 1369 1369
LVQLLVACAEAVACRDRAQAAALLRELQAGAPVHGTAFQRVASCFVQGLADRLPLA-----HPPALGPA---
----------------------SMAFCIPPSS--ARGEALAL-AYELCPYLRFAHFVANACMLEAFEGESNV
HVVDLGMTLGLDRGHQWRGLLDGLAARAS--GK-PARVRVTGV-GAR----MDTMRAIGRELEAY---AEGL
GMYLEFR-GINRGLES--LHIDDLGVDADEAVAINSVLELHSVVKES--RGALNSVLQTIRKLSPRAFVLVE
QDAGHNGPFFLGRFMEALHYYAALFDALDAALPRYDARRARVEQFHFGAEIRNVVGCEGAARVERHERADQW
RRRMSRAGFQSVPI--KMAAKAREWLD-ENAGG--GGYTVAEEKGCLVLGWKGKPVIAASCWK-
>TAKLE1_SKQD_80054 1-364 1-364 1-364 4-367
LVHRLLACADSVSKDNHVEANLRLLQVQQVASPQGDSFQRVASYFADALVARINGT-------GSLSYL---
----------------------ALRSYDPVTSD-EVLAAYQL-LYQCCPYIKFAHFTANQAIFEAFEGEERV
HIIDLEIMQGY----QWPALMQALAARPN--GA-P-HLRITGV-GMP----LEEILKTGRGLVDL---AASL
HIPFEFH-AVGERLEN--LQEFMLQRRVGEALAVNSVNRLHRLLCEP--GSPLVSILRMIREQAPKVVTLVE
KEASHNGPLFLARFLEALHYYSALFDSLHATLPQTSPERAKVEKTLFSQEIINIVACEGTERLERHEKLERW
RKIMKSVGFESVPLGDHATSESRALLE-L-YPC--KGYKLEETHGCLLLGWQGRSIVGASAWR-
>CARPA_70.116 1-381 1-381 1-381 1-381 1381 1381
LVHLLLYCAEAVAKEDYMSARRYLHHLNRVVSPLGDSMQRVASCFTEALSARLAAT-------LTTKPT--A
ATT-TIATHTSSSSSSSTPK--SLSSYFPPNSV-EILKIYQI-VYQACPYIKFAHFTSNQAIFEAFEAEERV
HVIDLDILQGY----QWPAFMQALAARPG--GA-L-FLRITGV-GYP----IESVRETGRCLAEL---AQSL
HIPFEFH-PIGEPLEE--IKPHMFNRRVGEALAVNAVNRLHRV-----PGNCLGNLLAMIRDQAPNIVTVVE
KEANHNGPYFLGRFLEALHYYSAIFDSLDATFPPDSAQRAKVEQYIFAPEIRNIVACEGAERIDRHERLEKW
RKIMEGKGFKGVPLSANAVTQSKILLG-L-YSC--DGYRLTEDKGCLLLGWQDRAILAASAWR-
>PHACA1_WCZB_RXRQ-2137564 1-366 1-366 1-366 3-368
LVQLLLECAEAVSKHEVQLAQGMLLQLQTMVSTSGDSMQRVAACFTEALHSRLLSN-------GSETYA---
----------------------AVTARGPASSD-ELLGAYQI-LYQACPYIKFAHFTSNQAIFEAFEGEPRV
HIVDLDIVQGY----QWPALMQALAARRG--GP-P-TLRLTGV-GDS----IESVQETGKRLSEL---AECL
QLPFSFH-AIGKRLED--LKAYMFQGESGEALAVNSVNRLHRLLTDQRTLSPLVDVLRMIYELSPKTVIVVE
QEASHNGHTFLSRFLEALHYYSAIFDSLEATLPRASPERTKIEQLIFAGEITNIIACEGSDRVERHEKVERW
RRLLESNGFKSTPLSNKAFDQSRILLG-L-YRC--DGYSVVEDNGALLLGWQGLPVIAASSWF-
>PARHA1_FAJB_FAJB-2010384 1-366 1-366 1-366 504-869
LVQLLLECAEAVSKHEVQLAQGMLLQLQTMVSTSGDSMQRVAACFTDALHSRLLST-------GSDTYA---
----------------------AVSARDPASSD-ELLGAYQI-LYQACPYIKFAHFTSNQAIFEAFEGEPRV
HIVDLDIVQGY----QWPALMQALAARRG--GP-P-TLRLTGV-GVS----VQSVREIGKRLSEL---AECL
HLPFSFH-AIGKRPED--LKAHMFQCESGEALAVNSVNRLHRLLTDHRTLTPLVDVLRMIYELSPKTVTVVE
QEASHNGHTFLSRFLEALHYYSAIFDSLEATLPRASPERTKIEQLIFAGEITNIIACEGTERVERHEKVERW
RRLLESNGFKSTPFSSKAFDQSRVLLG-L-YPC--DGYSVVEDNGCLLLGWQDRPVIAASSWH-
>SELMO_e_gw1.9.449.1 1-366 1-366 1-367 1-367 1367 1367
LIHMLLGCGEKIDQEDYIYAGNLLHQLKQLASPTGDSIHRVATHFTDALYARLNGT-------GYRSYT---
----------------------ALRAYDPASLE-EILGAYHI-LYQVCPYIKFAHFTSNQAIFEAFEGEQSV
HIIDLEILQGY----QWPAFMQALAARQG--GA-P-HLRITGV-GMP----LEAVQETGKRLADL---AATL
RVPFEYH-AVGERLED--LQSHMLHRRHGEALAVNCIDRFHRLFTDDHVVNPVVRILSMIREQAPRIVTLVE
QEANHNTNSFLKRFLEAMHYYSAIFDSLEATLPQVSPERAKVEQVVFSSEIMNIVACEGSQRIVRHEKVDKW
CKIMESIGFYNVALSPSAVHQSKLLLR-L-YQT--DGYTLVEDKGCLLLGWQDRAIIGASAWR-
>ARATH_RGA_2G01570.1 1-359 1-359 1-359 1-359
LVHALMACAEAIQQNNLTLAEALVKQIGCLAVSQAGAMRKVATYFAEALARRIYRL----------SPPQNQ
IDH-CLS------------------------------DTLQMHFYETCPYLKFAHFTANQAILEAFEGKKRV
HVIDFSMNQGL----QWPALMQALALREG--GP-P-TFRLTGI-GPPAPDNSDHLHEVGCKLAQL---AEAI
HVEFEYRGFVANSLAD--LDASMLELRPSEAVAVNSVFELHKLLGRP---GGIEKVLGVVKQIKPVIFTVVE
QESNHNGPVFLDRFTESLHYYSTLFDSLEGV---PNSQDKVMSEVYLGKQICNLVACEGPDRVERHETLSQW
GNRFGSSGLAPAHLGSNAFKQASMLLS-V-FNSG-QGYRVEESNGCLMLGWHTRPLITTSAWK-
>ARATH_GAI_1G14920.1 1-359 1-359 1-359 1-359
LVHALLACAEAVQKENLTVAEALVKQIGFLAVSQIGAMRKVATYFAEALARRIYRL----------SPSQSP
IDH-SLS------------------------------DTLQMHFYETCPYLKFAHFTANQAILEAFQGKKRV
HVIDFSMSQGL----QWPALMQALALRPG--GP-P-VFRLTGI-GPPAPDNFDYLHEVGCKLAHL---AEAI
HVEFEYRGFVANTLAD--LDASMLELRPSESVAVNSVFELHKLLGRP---GAIDKVLGVVNQIKPEIFTVVE
QESNHNSPIFLDRFTESLHYYSTLFDSLEGV---PSGQDKVMSEVYLGKQICNVVACDGPDRVERHETLSQW
RNRFGSAGFAAAHIGSNAFKQASMLLA-L-FNGG-EGYRVEESDGCLMLGWHTRPLIATSAWK-
